# Supplementary material for: Motility increase of adherent invasive Escherichia coli (AIEC) induced by a sub-inhibitory concentration of recombinant endolysin LysPA90
Source: Front Microbiol. 2022 Dec 22;13:1093670. doi: 10.3389/fmicb.2022.1093670 (PMC9814724; doi:10.3389/fmicb.2022.1093670)
Supplement: Supplementary file 1 [file Table_1.XLSX]

## Sheet: Sheet1
										Cluster of orthologous Groups
Chromosome	Start	End	Strand	Type	Locus_Tag	Common gene name	Protein_ID	Fold change	P-value	COG	Function
NC_010468.1	4431566	4431985	+	protein_coding	ECOLC_RS21640	zraP	WP_001296714.1	-1213.39	9.18948e-166	N	Binds zinc. Could be an important component of the zinc- balancing mechanism
NC_010468.1	1876687	1877691	-	protein_coding	ECOLC_RS08975	msrP	WP_000740094.1	-184.603	1.35103e-146	C	Part of the MsrPQ system that repairs oxidized periplasmic proteins containing methionine sulfoxide residues (Met-O), using respiratory chain electrons. Thus protects these proteins from oxidative-stress damage caused by reactive species of oxygen and chlorine generated by the host defense mechanisms. MsrPQ is essential for the maintenance of envelope integrity under bleach stress, rescuing a wid…
NC_010468.1	3067446	3067829	-	protein_coding	ECOLC_RS15055	bssR	WP_000497137.1	-154.268	1.56644e-122	S	Represses biofilm formation in M9C glu and LB glu media but not in M9C and LB media. Seems to act as a global regulator of several genes involved in catabolite repression and stress response and regulation of the uptake and export of signaling pathways. Could be involved the regulation of indole as well as uptake and export of AI-2 through a cAMP-dependent pathway
NC_010468.1	1877800	1878213	-	protein_coding	ECOLC_RS08980	hiuH	WP_000920127.1	-125.142	1.65982e-101	S	Belongs to the transthyretin family. 5-hydroxyisourate hydrolase subfamily
NC_010468.1	1876051	1876686	-	protein_coding	ECOLC_RS08970	msrQ	WP_001240105.1	-123.522	2.01465e-111	C	Part of the MsrPQ system that repairs oxidized periplasmic proteins containing methionine sulfoxide residues (Met-O), using respiratory chain electrons. Thus protects these proteins from oxidative-stress damage caused by reactive species of oxygen and chlorine generated by the host defense mechanisms. MsrPQ is essential for the maintenance of envelope integrity under bleach stress, rescuing a wid…
NC_010468.1	1118153	1119355	-	protein_coding	ECOLC_RS05505	proV	WP_000985494.1	-51.1899	1.09903e-48	P	glycine, betaine
NC_010468.1	977560	977787	+	protein_coding	ECOLC_RS04835	ygdI	WP_000750398.1	-45.7122	6.07598e-75	M	Bacterial protein of unknown function (DUF903)
NC_010468.1	901330	902715	-	protein_coding	ECOLC_RS04445	hyuA	WP_001264452.1	-43.4525	1.85293e-60	F	Catalyzes the stereospecific hydrolysis of the cyclic amide bond of D-hydantoin derivatives with an aromatic side chains at the 5'-position. Has no activity on dihydropyrimidines. The physiological function is
NC_010468.1	1659681	1660919	-	protein_coding	ECOLC_RS08045	preT	WP_001136389.1	-42.6393	1.12719e-92	C	Involved in pyrimidine base degradation. Catalyzes physiologically the reduction of uracil to 5,6-dihydrouracil (DHU) by using NADH as a specific cosubstrate. It also catalyzes the reverse reaction and the reduction of thymine to 5,6- dihydrothymine (DHT)
NC_010468.1	773742	775241	+	protein_coding	ECOLC_RS03830	glcD	WP_000026117.1	-41.905	4.76383e-88	C	Glycolate oxidase subunit
NC_010468.1	2144406	2145620	-	protein_coding	ECOLC_RS10435	ydiM	WP_000795599.1	-41.8333	1.71125e-42	P	transporter activity
NC_010468.1	4738512	4739759	-	protein_coding	ECOLC_RS23135	tnaB	WP_000131923.1	-41.404	7.13158e-54	E	Involved in tryptophan transport across the cytoplasmic membrane. Plays a role in transporting tryptophan which is to be used catabolically
NC_010468.1	775241	776293	+	protein_coding	ECOLC_RS03835	glcE	WP_000943098.1	-39.8923	8.51534e-74	C	glycolate dehydrogenase activity
NC_010468.1	4086374	4087057	+	protein_coding	ECOLC_RS20070	.	WP_001341297.1	-38.7318	1.12235e-57	N/A	-
NC_010468.1	2142914	2144179	-	protein_coding	ECOLC_RS10430	ydiN	WP_001301286.1	-37.7217	2.60149e-24	E	Major Facilitator Superfamily
NC_010468.1	1658452	1659687	-	protein_coding	ECOLC_RS08040	preA	WP_000956079.1	-37.0509	1.24647e-84	C	Involved in pyrimidine base degradation. Catalyzes physiologically the reduction of uracil to 5,6-dihydrouracil (DHU) by using NADH as a specific cosubstrate. It also catalyzes the reverse reaction and the reduction of thymine to 5,6- dihydrothymine (DHT)
NC_010468.1	1117096	1118160	-	protein_coding	ECOLC_RS05500	proW	WP_000774988.1	-36.517	5.12494e-32	P	glycine betaine
NC_010468.1	893585	896683	-	protein_coding	ECOLC_RS04420	ygfK	WP_000502440.1	-36.4183	5.95873e-84	C	Could be an iron-sulfur flavoprotein with NADPH O(2) oxidoreductase activity
NC_010468.1	2145720	2146076	-	protein_coding	ECOLC_RS10440	ydiL	WP_012304866.1	-36.2086	2.52998e-28	S	DNA binding
NC_010468.1	3610704	3611375	+	protein_coding	ECOLC_RS17700	yahN	WP_000976975.1	-36.2028	3.83296e-68	E	amino acid transmembrane transporter activity
NC_010468.1	1175408	1175758	-	protein_coding	ECOLC_RS05800	raiA	WP_000178457.1	-33.7912	4.24499e-96	J	During stationary phase prevents 70S dimer formation, probably in order to regulate translation efficiency during transition between the exponential and the stationary phases. During environmental stress such as cold shock or excessive cell density at stationary phase, stabilizes the 70S ribosome against dissociation, inhibits translation elongation and increases translation accuracy. When normal…
NC_010468.1	2336578	2336868	-	protein_coding	ECOLC_RS11470	lsrG	WP_000558527.1	-32.6718	7.95362e-10	S	Involved in the degradation of phospho-AI-2, thereby terminating induction of the lsr operon and closing the AI-2 signaling cycle. Catalyzes the conversion of (4S)-4-hydroxy-5- phosphonooxypentane-2,3-dione (P-DPD) to 3-hydroxy-5- phosphonooxypentane-2,4-dione (P-HPD)
NC_010468.1	4281587	4281883	-	protein_coding	ECOLC_RS20970	ghoS	WP_000398619.1	-32.6718	7.95362e-10	N/A	-
NC_010468.1	1665887	1665970	-	protein_coding	ECOLC_RS08080	yohP	WP_000691708.1	-31.8465	1.89442e-09	N/A	-
NC_010468.1	4739850	4741265	-	protein_coding	ECOLC_RS23140	tnaA	WP_001295247.1	-30.6243	3.60296e-77	E	Belongs to the beta-eliminating lyase family
NC_010468.1	1702775	1703317	+	protein_coding	ECOLC_RS08225	yehD	WP_000830456.1	-29.3705	2.34787e-09	N	Part of the yehABCD fimbrial operon. Could contribute to adhesion to various surfaces in specific environmental niches
NC_010468.1	2355027	2355557	+	protein_coding	ECOLC_RS11535	ydeS	WP_000876763.1	-28.3602	6.79697e-23	N	Fimbrial protein
NC_010468.1	892254	893582	-	protein_coding	ECOLC_RS04415	ssnA	WP_000906249.1	-27.725	1.12482e-59	F	hydrolase activity, acting on carbon-nitrogen (but not peptide) bonds
NC_010468.1	588868	589386	-	protein_coding	ECOLC_RS02900	yhbO	WP_000037608.1	-27.4891	7.7884e-40	S	Protein and nucleotide deglycase that catalyzes the deglycation of the Maillard adducts formed between amino groups of proteins or nucleotides and reactive carbonyl groups of glyoxals. Thus, functions as a protein deglycase that repairs methylglyoxal- and glyoxal-glycated proteins, and releases repaired proteins and lactate or glycolate, respectively. Deglycates cysteine, arginine and lysine resi…
NC_010468.1	2611969	2612607	-	protein_coding	ECOLC_RS12705	ompW	WP_000737226.1	-27.4815	7.14212e-84	M	outer membrane protein W
NC_010468.1	2356132	2357046	+	protein_coding	ECOLC_RS11545	ydeQ	WP_000520676.1	-27.467	1.06176e-18	N	cell adhesion
NC_010468.1	2387594	2387809	+	protein_coding	ECOLC_RS11655	bdm	WP_000495766.1	-27.1188	1.58673e-51	N/A	-
NC_010468.1	3207456	3208502	+	protein_coding	ECOLC_RS15800	abrB	WP_001297246.1	-26.5849	8.13236e-33	S	Ammonia monooxygenase
NC_010468.1	1572411	1573073	-	protein_coding	ECOLC_RS07650	atoD	WP_000850540.1	-26.4819	2.30315e-08	I	acetate CoA-transferase activity
NC_010468.1	4047168	4048082	+	protein_coding	ECOLC_RS19880	lgoR	WP_000091573.1	-26.3552	1.68321e-53	N/A	-
NC_010468.1	2557606	2557830	-	protein_coding	ECOLC_RS12425	pspB	WP_001274963.1	-26.1528	8.14457e-68	S	The phage shock protein (psp) operon (pspABCDE) may play a significant role in the competition for survival under nutrient- or energy-limited conditions. PspB is involved in transcription regulation
NC_010468.1	1718676	1719938	+	protein_coding	ECOLC_RS08305	gatZ	WP_000853882.1	-24.274	1.72124e-30	G	that is required for full activity and stability of the Y subunit. Could have a chaperone-like function for the proper and stable folding of
NC_010468.1	4087054	4087515	+	protein_coding	ECOLC_RS20075	yjiG	WP_000211971.1	-24.2394	2.97858e-36	S	Nucleoside recognition
NC_010468.1	3492321	3494021	+	protein_coding	ECOLC_RS17135	ybaE	WP_001238194.1	-24.0067	4.48671e-76	S	Sugar transport-related sRNA regulator N-term
NC_010468.1	879928	881376	-	protein_coding	ECOLC_RS04370	uacT	WP_001295374.1	-23.4603	5.05381e-32	N/A	-
NC_010468.1	891424	892203	-	protein_coding	ECOLC_RS04410	ygfM	WP_000572466.1	-22.7397	2.2103e-52	C	flavin adenine dinucleotide binding
NC_010468.1	2557247	2557606	-	protein_coding	ECOLC_RS12420	pspC	WP_000907387.1	-22.6653	2.11956e-72	K	The phage shock protein (psp) operon (pspABCDE) may play a significant role in the competition for survival under nutrient- or energy-limited conditions. PspC is involved in transcription regulation
NC_010468.1	941804	943066	+	protein_coding	ECOLC_RS04680	lysA	WP_001120711.1	-22.5593	7.6109e-72	E	Specifically catalyzes the decarboxylation of meso- diaminopimelate (meso-DAP) to L-lysine
NC_010468.1	2734716	2735789	+	protein_coding	ECOLC_RS13345	ycfT	WP_000810274.1	-21.5299	9.43926e-07	S	transferase activity, transferring acyl groups other than amino-acyl groups
NC_010468.1	3560310	3560618	+	protein_coding	ECOLC_RS17480	yaiY	WP_000763151.1	-21.3611	9.83254e-66	S	Protein of unknown function (DUF2755)
NC_010468.1	987017	987664	+	protein_coding	ECOLC_RS04880	fucA	WP_000440775.1	-21.1789	3.71928e-39	G	Catalyzes the cleavage of L-fuculose 1-phosphate to glycerone phosphate and L-lactaldehyde
NC_010468.1	2255997	2258423	-	protein_coding	ECOLC_RS10970	ynfE	WP_000041681.1	-21.1253	1.18105e-54	C	Belongs to the prokaryotic molybdopterin-containing oxidoreductase family
NC_010468.1	2318578	2319096	-	protein_coding	ECOLC_RS11370	ydeJ	WP_001024560.1	-20.7965	3.40922e-25	S	Competence-damaged protein
NC_010468.1	4741486	4741560	-	protein_coding	ECOLC_RS23145	tnaC	WP_001364348.1	-19.9365	3.31705e-10	N/A	-
NC_010468.1	393682	395070	-	protein_coding	ECOLC_RS01815	frlA	WP_071602385.1	-19.0539	9.86585e-06	E	Is likely involved in the transport of fructoselysine and psicoselysine to the cytoplasm, where they are degraded
NC_010468.1	613812	615383	-	protein_coding	ECOLC_RS03035	garD	WP_001273760.1	-18.8323	1.58745e-62	E	Catalyzes the dehydration of galactarate to form 5- dehydro-4-deoxy-D-glucarate
NC_010468.1	2688366	2689898	+	protein_coding	ECOLC_RS13070	ycgB	WP_000190854.1	-18.4816	1.14405e-63	S	cellular response to DNA damage stimulus
NC_010468.1	2557884	2558552	-	protein_coding	ECOLC_RS12430	pspA	WP_000511025.1	-18.1106	1.53157e-71	K	The phage shock protein (psp) operon (pspABCDE) may play a significant role in the competition for survival under nutrient- or energy-limited conditions. PspA negatively regulates expression of the pspABCDE promoter and of pspG through negative regulation of the psp-specific transcriptional activator PspF. Is also required for membrane integrity, efficient translocation and maintenance of the pro…
NC_010468.1	2842025	2842621	+	protein_coding	ECOLC_RS13925	wrbA	WP_001151437.1	-17.4944	2.92995e-63	S	Belongs to the WrbA family
NC_010468.1	3360250	3361623	-	protein_coding	ECOLC_RS16540	cusC	WP_000074231.1	-17.347	1.07293e-17	M	Forms pores that allow passive diffusion of cations across the outer membrane. Part of a cation efflux system that mediates resistance to copper and silver
NC_010468.1	1534309	1535091	+	protein_coding	ECOLC_RS07510	yfaX	WP_000894185.1	-17.1327	7.47976e-15	N/A	-
NC_010468.1	2842642	2842869	+	protein_coding	ECOLC_RS13930	yccJ	WP_001143120.1	-17.0788	2.84044e-58	S	YccJ-like protein
NC_010468.1	2162214	2162840	+	protein_coding	ECOLC_RS10515	ydhY	WP_001070230.1	-16.9242	6.39645e-32	C	4 iron, 4 sulfur cluster binding
NC_010468.1	2666538	2666816	-	protein_coding	ECOLC_RS12980	ychH	WP_000823885.1	-16.4579	7.76222e-64	S	cellular response to cadmium ion
NC_010468.1	2094434	2094772	+	protein_coding	ECOLC_RS10180	osmE	WP_001039044.1	-16.2879	1.46896e-56	M	response to osmotic stress
NC_010468.1	3115757	3116428	+	protein_coding	ECOLC_RS15275	cecR	WP_001296991.1	-15.9446	5.98099e-53	N/A	-
NC_010468.1	37576	38910	+	protein_coding	ECOLC_RS00195	adeQ	WP_001403836.1	-15.9166	2.04566e-29	N/A	-
NC_010468.1	2674769	2675839	+	protein_coding	ECOLC_RS13010	dhaK	WP_000733715.1	-15.8525	1.8314e-62	G	Dihydroxyacetone binding subunit of the dihydroxyacetone kinase, which is responsible for the phosphoenolpyruvate (PEP)- dependent phosphorylation of dihydroxyacetone via a phosphoryl group transfer from DhaL-ATP. Binds covalently dihydroxyacetone in hemiaminal linkage. DhaK acts also as corepressor of the transcription activator DhaR by binding to the sensor domain of DhaR. In the presence of di…
NC_010468.1	776304	777527	+	protein_coding	ECOLC_RS03840	glcF	WP_001194661.1	-15.5612	8.82762e-54	C	glycolate dehydrogenase activity
NC_010468.1	3399981	3401030	+	protein_coding	ECOLC_RS16705	allD	WP_000703912.1	-15.5288	1.00398e-22	C	AllD plays a pivotal role as a metabolic branch-point enzyme in nitrogen utilization via the assimilation of allantoin. It is able to utilize allantoin as a sole source of nitrogen under anaerobic conditions. Catalyzes the oxidation of ureidoglycolate to oxalurate
NC_010468.1	306089	306529	-	protein_coding	ECOLC_RS01430	yhhA	WP_000825996.1	-15.2149	7.17884e-47	S	Protein of unknown function (DUF2756)
NC_010468.1	2241545	2242579	-	protein_coding	ECOLC_RS10895	tqsA	WP_001118241.1	-15.1576	1.57477e-40	T	permease
NC_010468.1	251125	252594	-	protein_coding	ECOLC_RS01165	dtpB	WP_001098652.1	-15.1274	3.87955e-62	U	Proton-dependent permease that transports di- and tripeptides
NC_010468.1	3116431	3117426	+	protein_coding	ECOLC_RS15280	hlyD	WP_000743444.1	-15.1018	6.23487e-56	N/A	-
NC_010468.1	2675850	2676482	+	protein_coding	ECOLC_RS13015	dhaL	WP_000059411.1	-15.0891	9.07681e-55	S	ADP-binding subunit of the dihydroxyacetone kinase, which is responsible for the phosphoenolpyruvate (PEP)-dependent phosphorylation of dihydroxyacetone. DhaL-ADP is converted to DhaL-ATP via a phosphoryl group transfer from DhaM and transmits it to dihydroxyacetone binds to DhaK. DhaL acts also as coactivator of the transcription activator DhaR by binding to the sensor domain of DhaR. In the pre…
NC_010468.1	2355570	2356073	+	protein_coding	ECOLC_RS11540	ydeR	WP_000825452.1	-15.0711	2.69319e-15	N/A	-
NC_010468.1	886992	888392	-	protein_coding	ECOLC_RS04400	xanQ	WP_001280192.1	-15.0327	5.82346e-28	F	Specific, proton motive force-dependent high-affinity transporter for xanthine
NC_010468.1	897686	898456	+	protein_coding	ECOLC_RS04430	yqeC	WP_001298920.1	-14.9775	5.20429e-41	M	ATP binding
NC_010468.1	908775	909254	-	protein_coding	ECOLC_RS04470	xdhC	WP_001016605.1	-14.8474	2.42791e-33	F	Xanthine dehydrogenase iron-sulfur-binding subunit
NC_010468.1	1934303	1935103	+	protein_coding	ECOLC_RS09335	otsB	WP_001295645.1	-14.6527	3.21471e-44	G	Removes the phosphate from trehalose 6-phosphate to produce free trehalose
NC_010468.1	2557017	2557238	-	protein_coding	ECOLC_RS12415	pspD	WP_001295585.1	-14.5535	2.627e-46	S	The phage shock protein (psp) operon (pspABCDE) may play a significant role in the competition for survival under nutrient- or energy-limited conditions
NC_010468.1	1354127	1354522	-	protein_coding	ECOLC_RS06630	.	WP_000181723.1	-14.5165	1.69045e-12	N/A	-
NC_010468.1	812004	813050	+	protein_coding	ECOLC_RS04030	ansB	WP_000394125.1	-14.4068	4.08419e-62	E	Belongs to the asparaginase 1 family
NC_010468.1	2966955	2969399	-	protein_coding	ECOLC_RS14510	dmsA	WP_000850303.1	-14.3985	7.02019e-58	C	Dimethyl sulfoxide reductase
NC_010468.1	1875144	1875794	-	protein_coding	ECOLC_RS08965	zinT	WP_001007759.1	-14.3372	2.39256e-53	S	May function as a periplasmic zinc chaperone or mediate direct transport of zinc from the periplasm to the cytoplasm under zinc-limited conditions. Binds zinc with high affinity, and can also bind cadmium, mercury or nickel. Preferentially binds Zn(2 ) over Cd(2 ). Contains one high affinity metal binding site, and can bind additional metal ions at other sites
NC_010468.1	987692	988840	+	protein_coding	ECOLC_RS04885	fucO	WP_000013604.1	-14.173	5.81431e-53	C	glycol catabolic process
NC_010468.1	1891905	1892132	-	protein_coding	ECOLC_RS09060	yodD	WP_000844800.1	-14.1475	3.06878e-42	S	cellular response to acidic pH
NC_010468.1	623495	624433	+	protein_coding	ECOLC_RS03080	tdcA	WP_000104211.1	-14.1253	2.90451e-54	K	Transcriptional regulator
NC_010468.1	1727584	1727916	-	protein_coding	ECOLC_RS08355	yegP	WP_000929408.1	-13.9268	4.67013e-31	S	double-strand break repair
NC_010468.1	2442277	2442507	+	protein_coding	ECOLC_RS11905	yncJ	WP_000494244.1	-13.8625	6.77288e-12	S	Protein of unknown function (DUF2554)
NC_010468.1	4429952	4431328	-	protein_coding	ECOLC_RS21635	zraS	WP_001211923.1	-13.8536	1.83729e-51	T	Member of the two-component regulatory system ZraS ZraR. May function as a membrane-associated protein kinase that phosphorylates ZraR in response to high concentrations of zinc or lead in the medium
NC_010468.1	2108033	2108893	-	protein_coding	ECOLC_RS10250	yniA	WP_000267657.1	-13.3494	4.61998e-56	G	kinase activity
NC_010468.1	745630	746670	-	protein_coding	ECOLC_RS03685	gpr	WP_000262172.1	-13.3298	2.91496e-54	N/A	-
NC_010468.1	1171179	1171544	-	protein_coding	ECOLC_RS05780	yfiL	WP_000976004.1	-13.2398	4.09572e-26	S	Protein of unknown function (DUF2799)
NC_010468.1	2937713	2938606	-	protein_coding	ECOLC_RS14385	ycbJ	WP_000436922.1	-13.0879	4.17514e-53	S	Phosphotransferase enzyme family
NC_010468.1	744021	744905	-	protein_coding	ECOLC_RS03675	yghA	WP_000018770.1	-12.8087	5.16506e-36	I	alcohol dehydrogenase (NADP+) activity
NC_010468.1	2253513	2255936	-	protein_coding	ECOLC_RS10965	ynfF	WP_001340362.1	-12.6714	1.97058e-50	C	Belongs to the prokaryotic molybdopterin-containing oxidoreductase family
NC_010468.1	3170250	3170630	+	protein_coding	ECOLC_RS15595	ybgS	WP_000784351.1	-12.5858	1.03384e-40	S	YbgS-like protein
NC_010468.1	3097489	3097992	+	protein_coding	ECOLC_RS15190	dps	WP_000100800.1	-12.4744	7.10298e-55	N/A	-
NC_010468.1	3415322	3416248	+	protein_coding	ECOLC_RS16775	allS	WP_000457912.1	-12.3575	1.02006e-12	K	Transcriptional regulator
NC_010468.1	2437511	2438524	-	protein_coding	ECOLC_RS11880	ydcT	WP_000220399.1	-12.3237	8.13816e-36	P	Belongs to the ABC transporter superfamily
NC_010468.1	4150150	4150356	-	protein_coding	ECOLC_RS20385	ytfK	WP_000689228.1	-12.315	2.69745e-50	S	Protein of unknown function (DUF1107)
NC_010468.1	1763566	1764312	+	protein_coding	ECOLC_RS08485	wcaE	WP_000927091.1	-12.2335	3.15035e-06	S	colanic acid biosynthesis glycosyl transferase
NC_010468.1	4370790	4371032	-	protein_coding	ECOLC_RS21385	pspG	WP_000891404.1	-12.2057	6.85033e-51	S	Phage Shock Protein G
NC_010468.1	2319372	2319764	+	protein_coding	ECOLC_RS11375	ydeI	WP_000671731.1	-12.1674	8.14421e-25	S	single-species biofilm formation on inanimate substrate
NC_010468.1	1036180	1038846	+	protein_coding	ECOLC_RS05080	cas3	WP_000433156.1	-12.1362	7.28586e-42	L	CRISPR (clustered regularly interspaced short palindromic repeat), is an adaptive immune system that provides protection against mobile genetic elements (viruses, transposable elements and conjugative plasmids). CRISPR clusters contain sequences complementary to antecedent mobile elements and target invading nucleic acids. CRISPR clusters are transcribed and processed into CRISPR RNA (crRNA). Cas…
NC_010468.1	3590734	3593808	+	protein_coding	ECOLC_RS17625	lacZ	WP_000177932.1	-12.1178	3.13179e-46	G	Belongs to the glycosyl hydrolase 2 family
NC_010468.1	4281386	4281559	-	protein_coding	ECOLC_RS20965	ghoT	WP_001173343.1	-12.0195	4.8473e-06	N/A	-
NC_010468.1	2843089	2844330	-	protein_coding	ECOLC_RS13935	agp	WP_001044280.1	-11.8549	4.44891e-53	N/A	-
NC_010468.1	3999502	4001964	-	protein_coding	ECOLC_RS19615	thrA	WP_001264701.1	-11.7167	2.56051e-55	E	homoserine dehydrogenase I
NC_010468.1	909251	910129	-	protein_coding	ECOLC_RS04475	xdhB	WP_000459182.1	-11.6733	9.56681e-35	F	Presumed to be a dehydrogenase, but possibly an oxidase. Participates in limited purine salvage (requires aspartate) but does not support aerobic growth on purines as the sole carbon source (purine catabolism)
NC_010468.1	888557	891427	-	protein_coding	ECOLC_RS04405	xdhD	WP_000583637.1	-11.6561	2.18981e-50	F	however deletion results in increased adenine sensitivity, suggesting that this protein contributes to the conversion of adenine to guanine nucleotides during purine salvage
NC_010468.1	3349853	3350971	+	protein_coding	ECOLC_RS16495	ybdK	WP_001130654.1	-11.6071	4.60372e-41	F	ATP-dependent carboxylate-amine ligase which exhibits weak glutamate--cysteine ligase activity
NC_010468.1	3704773	3705624	+	protein_coding	ECOLC_RS18175	fliM	WP_000922501.1	-11.4351	6.34742e-08	N/A	-
NC_010468.1	4139549	4140505	-	protein_coding	ECOLC_RS20345	ytfQ	WP_000265933.1	-11.2977	8.99279e-38	G	galactose binding
NC_010468.1	330675	331277	+	protein_coding	ECOLC_RS01535	.	WP_000981056.1	-11.2907	6.34742e-08	N/A	-
NC_010468.1	1717793	1718647	+	protein_coding	ECOLC_RS08300	gatY	WP_001307281.1	-11.2546	7.02454e-21	F	which catalyzes the reversible aldol condensation of dihydroxyacetone phosphate (DHAP or glycerone-phosphate) with glyceraldehyde 3-phosphate (G3P) to produce tagatose 1,6- bisphosphate (TBP). Requires
NC_010468.1	898504	900129	+	protein_coding	ECOLC_RS04435	yqeB	WP_001020381.1	-11.2499	2.95654e-46	O	XdhC and CoxI family
NC_010468.1	1825033	1825476	+	protein_coding	ECOLC_RS08785	.	WP_000623669.1	-11.2291	2.22854e-29	N/A	-
NC_010468.1	2676493	2677911	+	protein_coding	ECOLC_RS13020	dhaM	WP_001301101.1	-11.1628	3.67769e-49	G	Protein deacetylase that removes acetyl groups on specific lysine residues in target proteins. Regulates transcription by catalyzing deacetylation of 'Lys-52' and 'Lys-62' of the transcriptional repressor RutR. Is also able to deacetylate NhoA and RluC in vitro. Targets a distinct set of substrates compared to CobB
NC_010468.1	4081205	4082356	+	protein_coding	ECOLC_RS20035	yjiM	WP_001315218.1	-11.126	3.59275e-32	E	lyase activity
NC_010468.1	162703	163695	-	protein_coding	ECOLC_RS00770	xylF	WP_001300957.1	-10.9866	8.69294e-32	G	D-xylose metabolic process
NC_010468.1	118446	118655	+	protein_coding	ECOLC_RS00575	.	WP_000517100.1	-10.9501	1.11472e-28	N/A	-
NC_010468.1	2965462	2966325	-	protein_coding	ECOLC_RS14500	dmsC	WP_000534637.1	-10.9485	1.17772e-45	S	Dmso reductase anchor subunit
NC_010468.1	777532	777936	+	protein_coding	ECOLC_RS03845	glcG	WP_000853256.1	-10.9331	3.15197e-35	S	Haem-degrading
NC_010468.1	1880483	1881334	-	protein_coding	ECOLC_RS08995	hchA	WP_000218214.1	-10.882	8.17969e-48	J	Protein and nucleotide deglycase that catalyzes the deglycation of the Maillard adducts formed between amino groups of proteins or nucleotides and reactive carbonyl groups of glyoxals. Thus, functions as a protein deglycase that repairs methylglyoxal- and glyoxal-glycated proteins, and releases repaired proteins and lactate or glycolate, respectively. Deglycates cysteine, arginine and lysine resi…
NC_010468.1	2966327	2966944	-	protein_coding	ECOLC_RS14505	dmsB	WP_000213098.1	-10.8237	1.92052e-39	C	Anaerobic dimethyl sulfoxide reductase chain B
NC_010468.1	3646996	3647136	+	protein_coding	ECOLC_RS17860	ykgO	WP_000866436.1	-10.8007	0.0024261	N/A	-
NC_010468.1	43228	44412	-	protein_coding	ECOLC_RS00230	setC	WP_001172876.1	-10.7357	8.72276e-06	N/A	-
NC_010468.1	2162861	2164963	+	protein_coding	ECOLC_RS10520	ydhV	WP_001273518.1	-10.7249	1.35855e-38	C	oxidoreductase activity, acting on the aldehyde or oxo group of donors, iron-sulfur protein as acceptor
NC_010468.1	2165678	2166346	+	protein_coding	ECOLC_RS10530	ydhX	WP_001349911.1	-10.7172	9.55016e-25	C	4 iron, 4 sulfur cluster binding
NC_010468.1	2245540	2246793	-	protein_coding	ECOLC_RS10925	ynfM	WP_000091840.1	-10.7012	4.23257e-46	P	transporter activity
NC_010468.1	2387911	2388048	+	protein_coding	ECOLC_RS11660	sra	WP_000841554.1	-10.6816	7.56655e-38	N/A	-
NC_010468.1	4048299	4049660	+	protein_coding	ECOLC_RS19885	lgoT	WP_000410144.1	-10.6269	3.33725e-33	N/A	-
NC_010468.1	2157966	2158970	+	protein_coding	ECOLC_RS10495	ldtE	WP_000817105.1	-10.5978	4.35781e-42	N/A	-
NC_010468.1	906957	908735	+	protein_coding	ECOLC_RS04465	ygeV	WP_000417808.1	-10.5735	2.51731e-47	K	transcriptional regulator
NC_010468.1	2361342	2363024	+	protein_coding	ECOLC_RS11565	ydeN	WP_001515303.1	-10.5674	1.8539e-43	P	sulfuric ester hydrolase activity
NC_010468.1	1890792	1891607	-	protein_coding	ECOLC_RS09055	yedP	WP_000491501.1	-10.5512	2.81652e-35	S	glycoside biosynthetic process
NC_010468.1	910140	912437	-	protein_coding	ECOLC_RS04480	xdhA	WP_000388150.1	-10.527	7.80562e-44	F	Presumed to be a dehydrogenase, but possibly an oxidase. Participates in limited purine salvage (requires aspartate) but does not support aerobic growth on purines as the sole carbon source (purine catabolism)
NC_010468.1	1931621	1933135	+	protein_coding	ECOLC_RS09325	araG	WP_001187819.1	-10.5206	5.23027e-35	P	Part of the ABC transporter complex AraFGH involved in arabinose import. Responsible for energy coupling to the transport system
NC_010468.1	1933150	1934136	+	protein_coding	ECOLC_RS09330	araH	WP_000100205.1	-10.4059	5.61775e-31	G	Belongs to the binding-protein-dependent transport system permease family
NC_010468.1	2515272	2515706	+	protein_coding	ECOLC_RS12205	uspF	WP_001300461.1	-10.3615	2.2753e-47	T	cell adhesion
NC_010468.1	174886	175176	-	protein_coding	ECOLC_RS00835	yiaG	WP_012304825.1	-10.3227	9.08109e-28	K	HTH-type transcriptional regulator YiaG
NC_010468.1	1246208	1247488	-	protein_coding	ECOLC_RS06145	csiE	WP_000982997.1	-10.3125	1.27155e-41	K	regulation of nucleic acid-templated transcription
NC_010468.1	2877103	2878221	-	protein_coding	ECOLC_RS14105	hyaA	WP_001058323.1	-10.3039	5.14382e-28	C	This is one of three E.coli hydrogenases synthesized in response to different physiological conditions. HYD1 is believed to have a role in hydrogen cycling during fermentative growth
NC_010468.1	4082366	4083133	+	protein_coding	ECOLC_RS20040	.	WP_000222495.1	-10.1798	1.1661e-21	N/A	-
NC_010468.1	3556042	3556362	-	protein_coding	ECOLC_RS17450	psiF	WP_001295332.1	-10.0126	4.62822e-28	S	psiF repeat
NC_010468.1	1574651	1576477	-	protein_coding	ECOLC_RS07660	atoS	WP_000559115.1	-10.0083	6.63938e-41	T	Member of the two-component regulatory system AtoS AtoC. In the presence of acetoacetate, AtoS AtoC stimulates the expression of the atoDAEB operon, leading to short chain fatty acid catabolism and activation of the poly-(R)-3-hydroxybutyrate (cPHB) biosynthetic pathway. Also induces the operon in response to spermidine. Involved in the regulation of motility and chemotaxis, via transcriptional i…
NC_010468.1	4292840	4293748	+	protein_coding	ECOLC_RS21030	melR	WP_001090758.1	-9.96531	9.48208e-41	K	Transcription activator for the expression of the melAB operon. MelR binds at two sites located upstream of the melAB transcription site
NC_010468.1	4030974	4031579	-	protein_coding	ECOLC_RS19775	osmY	WP_001295748.1	-9.9188	5.32189e-47	S	hyperosmotic response
NC_010468.1	689652	690584	+	protein_coding	ECOLC_RS03385	ttdR	WP_000935206.1	-9.8682	1.84665e-17	K	Positive regulator required for L-tartrate-dependent anaerobic growth on glycerol. Induces expression of the ttdA-ttdB- ygjE operon
NC_010468.1	2529206	2530156	+	protein_coding	ECOLC_RS12280	uspE	WP_001262123.1	-9.85939	1.79184e-48	T	Required for resistance to DNA-damaging agents
NC_010468.1	3281733	3282215	-	protein_coding	ECOLC_RS16165	ybeL	WP_001044869.1	-9.81679	9.30069e-44	J	Zinc-ribbon containing domain
NC_010468.1	3066220	3067335	-	protein_coding	ECOLC_RS15050	yliI	WP_000555031.1	-9.81482	9.91042e-27	G	Can oxidize glucose to gluconolactone. Can also utilize D-arabinose, L- arabinose and 2-deoxy-glucose. Has higher activity towards oligomeric sugars, such as maltose, maltotriose or cellobiose. It may function to input sugar-derived electrons into the respiratory network
NC_010468.1	2337794	2338816	-	protein_coding	ECOLC_RS11480	lsrB	WP_000172488.1	-9.60821	9.89557e-25	G	Part of the ABC transporter complex LsrABCD involved in autoinducer 2 (AI-2) import. Binds AI-2 and delivers it to the LsrC and LsrD permeases
NC_010468.1	4137907	4139409	-	protein_coding	ECOLC_RS20340	ytfR	WP_000210557.1	-9.60459	1.40878e-33	P	ABC transporter, ATP-binding protein
NC_010468.1	985154	986470	-	protein_coding	ECOLC_RS04875	fucP	WP_000528603.1	-9.59187	2.42874e-30	P	Mediates the uptake of L-fucose across the boundary membrane with the concomitant transport of protons into the cell (symport system). Can also transport L-galactose and D-arabinose, but at reduced rates compared with L-fucose. Is not able to transport L-rhamnose and L-arabinose
NC_010468.1	4416330	4417931	-	protein_coding	ECOLC_RS21585	aceB	WP_000138905.1	-9.49472	6.30048e-42	H	Belongs to the malate synthase family
NC_010468.1	2438542	2439687	-	protein_coding	ECOLC_RS11885	ydcS	WP_000047426.1	-9.47534	2.3428e-39	P	ABC transporter
NC_010468.1	1570442	1571764	-	protein_coding	ECOLC_RS07640	atoE	WP_000580275.1	-9.45186	5.25415e-05	I	Short chain fatty acid transporter
NC_010468.1	3397997	3399664	-	protein_coding	ECOLC_RS16700	fdrA	WP_000580816.1	-9.3933	8.08101e-08	C	multicopy suppressor of dominant negative ftsH
NC_010468.1	1327215	1329194	+	protein_coding	ECOLC_RS06500	aegA	WP_001078880.1	-9.28831	3.01927e-38	N/A	-
NC_010468.1	3733943	3734392	+	protein_coding	ECOLC_RS18335	.	WP_001023258.1	-9.21293	9.47932e-14	N/A	-
NC_010468.1	1724123	1725022	-	protein_coding	ECOLC_RS08335	yegS	WP_000807356.1	-9.21046	6.27381e-35	F	the in vivo substrate is
NC_010468.1	1936509	1936937	-	protein_coding	ECOLC_RS09345	uspC	WP_000122426.1	-9.13787	2.01684e-34	T	Required for resistance to DNA-damaging agents
NC_010468.1	3465609	3466181	-	protein_coding	ECOLC_RS17000	ybaY	WP_000779831.1	-9.10062	2.09224e-41	S	Type III secretion system lipoprotein chaperone (YscW)
NC_010468.1	2164976	2165614	+	protein_coding	ECOLC_RS10525	ydhW	WP_001297805.1	-9.04112	3.03696e-23	-	-
NC_010468.1	220279	221292	-	protein_coding	ECOLC_RS01025	yhjD	WP_000191237.1	-8.99135	2.12706e-30	S	lipopolysaccharide transmembrane transporter activity
NC_010468.1	2217494	2218522	+	protein_coding	ECOLC_RS10800	malI	WP_000179510.1	-8.94596	1.96697e-37	K	Maltose regulon Regulatory protein malI
NC_010468.1	2409845	2410414	+	protein_coding	ECOLC_RS11750	yddH	WP_000085908.1	-8.933	1.31277e-23	S	FMN binding
NC_010468.1	2386818	2387249	-	protein_coding	ECOLC_RS11650	osmC	WP_000152305.1	-8.92017	3.76258e-34	O	redox protein regulator of disulfide bond formation
NC_010468.1	2252885	2253502	-	protein_coding	ECOLC_RS10960	dmsB	WP_000213028.1	-8.91397	4.4147e-24	C	Anaerobic dimethyl sulfoxide reductase chain B
NC_010468.1	2343658	2345250	+	protein_coding	ECOLC_RS11505	lsrK	WP_000113150.1	-8.89943	2.71713e-32	G	Catalyzes the phosphorylation of autoinducer-2 (AI-2) to phospho-AI-2, which subsequently inactivates the transcriptional regulator LsrR and leads to the transcription of the lsr operon. Phosphorylates the ring-open form of (S)-4,5-dihydroxypentane-2,3- dione (DPD), which is the precursor to all AI-2 signaling molecules, at the C5 position
NC_010468.1	3646733	3646996	+	protein_coding	ECOLC_RS17855	ykgM	WP_000803998.1	-8.868	2.55744e-12	N/A	-
NC_010468.1	539276	539908	-	protein_coding	ECOLC_RS02625	yrbL	WP_000620410.1	-8.83378	2.8395e-30	K	PhoP regulatory network protein YrbL
NC_010468.1	1310922	1311539	-	protein_coding	ECOLC_RS06420	hyfA	WP_001352202.1	-8.73736	0.0103193	C	electron transfer protein for hydrogenase
NC_010468.1	1930562	1931551	+	protein_coding	ECOLC_RS09320	araF	WP_000548675.1	-8.71074	1.54131e-32	G	L-arabinose-binding periplasmic protein
NC_010468.1	1878346	1879017	+	protein_coding	ECOLC_RS08985	hprR	WP_001339045.1	-8.67633	3.591e-37	N/A	-
NC_010468.1	869596	870255	+	protein_coding	ECOLC_RS04310	yqfA	WP_000250274.1	-8.59343	1.37935e-43	S	UPF0073 inner membrane protein YqfA
NC_010468.1	3997281	3998567	-	protein_coding	ECOLC_RS19605	thrC	WP_000781063.1	-8.59073	6.80162e-44	E	Catalyzes the gamma-elimination of phosphate from L- phosphohomoserine and the beta-addition of water to produce L- threonine. To a lesser extent, is able to slowly catalyze the deamination of L-threonine into alpha-ketobutyrate and that of L- serine and 3-chloroalanine into pyruvate. Is also able to rapidly convert vinylglycine to threonine, which proves that the pyridoxal p-quinonoid of vinylgl…
NC_010468.1	1282439	1282957	-	protein_coding	ECOLC_RS06295	yfgH	WP_001295476.1	-8.56983	6.39645e-16	M	Glycine zipper
NC_010468.1	883731	884219	+	protein_coding	ECOLC_RS04385	ygfS	WP_000838428.1	-8.56757	1.08102e-21	C	4 iron, 4 sulfur cluster binding
NC_010468.1	1329963	1331006	+	protein_coding	ECOLC_RS06510	ypfG	WP_001270542.1	-8.55402	3.2235e-38	S	Protein of unknown function (DUF1176)
NC_010468.1	2336892	2337767	-	protein_coding	ECOLC_RS11475	lsrF	WP_000774189.1	-8.54491	6.35073e-22	H	Involved in the degradation of phospho-AI-2, thereby terminating induction of the lsr operon and closing the AI-2 signaling cycle. Catalyzes the transfer of an acetyl moiety from 3-hydroxy-5-phosphonooxypentane-2,4-dione to CoA to form glycerone phosphate and acetyl-CoA
NC_010468.1	635540	636241	-	protein_coding	ECOLC_RS03130	yhaK	WP_000633576.1	-8.54139	2.41939e-25	S	Belongs to the pirin family
NC_010468.1	3122661	3123902	+	protein_coding	ECOLC_RS15310	clsB	WP_000650318.1	-8.51035	2.84624e-26	I	Catalyzes the phosphatidyl group transfer from one phosphatidylglycerol molecule to another to form cardiolipin (CL) (diphosphatidylglycerol) and glycerol
NC_010468.1	4285723	4287063	+	protein_coding	ECOLC_RS21000	dcuB	WP_000899522.1	-8.39547	5.33303e-39	S	Responsible for the transport of C4-dicarboxylates from the periplasm across the inner membrane
NC_010468.1	1679397	1680128	-	protein_coding	ECOLC_RS08145	mlrA	WP_001240401.1	-8.33247	1.78447e-31	K	transcriptional regulator
NC_010468.1	3246565	3247971	-	protein_coding	ECOLC_RS15995	chiP	WP_001258839.1	-8.22842	1.52915e-27	M	amino disaccharide metabolic process
NC_010468.1	3117419	3119155	+	protein_coding	ECOLC_RS15285	ybhF	WP_000996107.1	-8.16936	2.50952e-38	V	(ABC) transporter
NC_010468.1	2678231	2679928	+	protein_coding	ECOLC_RS13025	treA	WP_000841714.1	-8.11585	1.52758e-35	G	Provides the cells with the ability to utilize trehalose at high osmolarity by splitting it into glucose molecules that can subsequently be taken up by the phosphotransferase-mediated uptake system
NC_010468.1	1124176	1124520	+	protein_coding	ECOLC_RS05535	ygaC	WP_000281320.1	-8.11144	4.70427e-34	S	Protein of unknown function (DUF2002)
NC_010468.1	3998568	3999500	-	protein_coding	ECOLC_RS19610	thrB	WP_000241660.1	-8.09466	1.47858e-41	F	Catalyzes the ATP-dependent phosphorylation of L- homoserine to L-homoserine phosphate
NC_010468.1	777958	780129	+	protein_coding	ECOLC_RS03850	glcB	WP_000084131.1	-8.09316	1.91372e-40	C	Involved in the glycolate utilization. Catalyzes the condensation and subsequent hydrolysis of acetyl-coenzyme A (acetyl-CoA) and glyoxylate to form malate and CoA
NC_010468.1	3113450	3113932	+	protein_coding	ECOLC_RS15265	ybiA	WP_001145126.1	-8.08949	6.79527e-29	O	Catalyzes the hydrolysis of the N-glycosidic bond in the first two intermediates of riboflavin biosynthesis, which are highly reactive metabolites, yielding relatively innocuous products. Thus, can divert a surplus of harmful intermediates into relatively harmless products and pre-empt the damage these intermediates would otherwise do. Helps maintain flavin levels. May act on other substrates in …
NC_010468.1	4528980	4529480	-	protein_coding	ECOLC_RS22110	cpxP	WP_001223800.1	-7.95774	4.50175e-39	N	overexpression decreases Cpx pathway activity. Some periplasmic stimulii (shown for P pili subunit PapE and probably 0.3 M NaCl) increase CpxP's susceptibility to DegP, leading to CpxP degradation, inducing the Cpx pathway. Aids in combating extracytoplasmic protein- mediated toxicity. Overexpression leads to degradation by DegP of misfolded P pili subunits in the periplasm (tested using PapE). I…
NC_010468.1	1706583	1707617	+	protein_coding	ECOLC_RS08240	yehA	WP_000405713.1	-7.95404	0.000488104	N	Part of the yehABCD fimbrial operon. Could contribute to adhesion to various surfaces in specific environmental niches
NC_010468.1	1402843	1403169	+	protein_coding	ECOLC_RS06900	fryB	WP_000038456.1	-7.91203	0.0264707	G	The phosphoenolpyruvate-dependent sugar phosphotransferase system (sugar PTS), a major carbohydrate active transport system, catalyzes the phosphorylation of incoming sugar substrates concomitantly with their translocation across the cell membrane. The enzyme II FryABC PTS system is involved in fructose transport
NC_010468.1	2285816	2286049	-	protein_coding	ECOLC_RS11185	ynfO	WP_001368374.1	-7.91203	0.0264707	S	Domain of unknown function (DUF3950)
NC_010468.1	3309727	3310605	+	protein_coding	ECOLC_RS16315	citG	WP_000062457.1	-7.91203	0.0264707	F	Catalyzes the formation of 2-(5''-triphosphoribosyl)-3'- dephosphocoenzyme-A, the precursor of the prosthetic group of the holo-acyl carrier protein (gamma chain) of citrate lyase, from ATP and dephospho-CoA
NC_010468.1	28583	30271	+	protein_coding	ECOLC_RS00160	ilvB	WP_000168464.1	-7.88435	9.47318e-41	H	acetolactate synthase
NC_010468.1	3006776	3007291	+	protein_coding	ECOLC_RS14670	ybjP	WP_001270734.1	-7.85424	2.56794e-33	M	Protein of unknown function (DUF3828)
NC_010468.1	2309655	2310245	-	protein_coding	ECOLC_RS11330	pinQ	WP_000086527.1	-7.83946	9.6608e-26	N/A	-
NC_010468.1	167465	167902	+	protein_coding	ECOLC_RS00790	yiaA	WP_001296808.1	-7.83756	7.46299e-09	S	cellular response to DNA damage stimulus
NC_010468.1	4219354	4219887	+	protein_coding	ECOLC_RS20765	blc	WP_001238378.1	-7.80758	6.57843e-33	N/A	-
NC_010468.1	4282110	4282382	-	protein_coding	ECOLC_RS20975	yjdJ	WP_000405647.1	-7.77162	9.09764e-15	S	GCN5-related N-acetyl-transferase
NC_010468.1	1399758	1400084	-	protein_coding	ECOLC_RS06885	ypeC	WP_000490072.1	-7.74519	1.02702e-38	S	Protein of unknown function (DUF2502)
NC_010468.1	1879017	1880375	+	protein_coding	ECOLC_RS08990	hprS	WP_000826766.1	-7.72841	1.43368e-36	N/A	-
NC_010468.1	4492793	4493896	+	protein_coding	ECOLC_RS21920	gldA	WP_000374004.1	-7.685	9.09591e-33	C	Catalyzes the NAD-dependent oxidation of glycerol to dihydroxyacetone (glycerone). Allows microorganisms to utilize glycerol as a source of carbon under anaerobic conditions. In E.coli, an important role of GldA is also likely to regulate the intracellular level of dihydroxyacetone by catalyzing the reverse reaction, i.e. the conversion of dihydroxyacetone into glycerol. Possesses a broad substra…
NC_010468.1	2167956	2169560	-	protein_coding	ECOLC_RS10545	ydhS	WP_000716904.1	-7.68	6.59612e-32	S	FAD-NAD(P)-binding
NC_010468.1	1127384	1127833	+	protein_coding	ECOLC_RS05565	kbp	WP_000522415.1	-7.67243	2.54788e-24	N/A	-
NC_010468.1	252912	253346	-	protein_coding	ECOLC_RS01170	uspA	WP_000323571.1	-7.66882	4.46054e-40	T	Required for resistance to DNA-damaging agents
NC_010468.1	2218634	2219401	+	protein_coding	ECOLC_RS10805	hdhA	WP_000483353.1	-7.64781	6.84381e-35	I	7-alpha-dehydroxylation of cholic acid, yielding deoxycholic acid and lithocholic acid, respectively. Highest affinity with taurochenodeoxycholic acid
NC_010468.1	397120	397926	-	protein_coding	ECOLC_RS01830	nirC	WP_000493556.1	-7.63715	9.95277e-12	P	Catalyzes nitrite uptake and nitrite export across the cytoplasmic membrane. Is up to 10-fold more active than NarK or NarU in nitrite uptake for subsequent reduction in the cytoplasm by the NirB NirD nitrite reductase
NC_010468.1	900350	901282	-	protein_coding	ECOLC_RS04440	arcC	WP_000037992.1	-7.62607	3.5952e-29	F	Belongs to the carbamate kinase family
NC_010468.1	4030686	4030847	-	protein_coding	ECOLC_RS19770	ytjA	WP_000490275.1	-7.59028	1.59404e-27	S	Protein of unknown function (DUF1328)
NC_010468.1	1573269	1574654	-	protein_coding	ECOLC_RS07655	atoC	WP_000125288.1	-7.56289	7.01677e-34	T	Member of the two-component regulatory system AtoS AtoC. In the presence of acetoacetate, AtoS AtoC stimulates the expression of the atoDAEB operon, leading to short chain fatty acid catabolism and activation of the poly-(R)-3-hydroxybutyrate (cPHB) biosynthetic pathway. Also induces the operon in response to spermidine. Involved in the regulation of motility and chemotaxis, via transcriptional i…
NC_010468.1	4521579	4522007	-	protein_coding	ECOLC_RS22065	uspD	WP_000323556.1	-7.52154	6.58354e-33	T	Required for resistance to DNA-damaging agents
NC_010468.1	3119148	3120281	+	protein_coding	ECOLC_RS15290	ybhS	WP_000070131.1	-7.50256	6.75021e-30	V	transmembrane transport
NC_010468.1	3305380	3306438	+	protein_coding	ECOLC_RS16290	citC	WP_000467705.1	-7.49937	0.00961124	H	Acetylation of prosthetic group (2-(5''-phosphoribosyl)- 3'-dephosphocoenzyme-A) of the gamma subunit of citrate lyase
NC_010468.1	3371984	3372145	+	protein_coding	ECOLC_RS16575	.	WP_001300892.1	-7.49937	0.00961124	N/A	-
NC_010468.1	4136871	4137893	-	protein_coding	ECOLC_RS20335	ytfT	WP_001297255.1	-7.49703	8.60674e-19	G	Belongs to the binding-protein-dependent transport system permease family
NC_010468.1	3429575	3432079	+	protein_coding	ECOLC_RS16845	copA	WP_000083977.1	-7.49625	1.0281e-36	P	Belongs to the cation transport ATPase (P-type) (TC 3.A.3) family. Type IB subfamily
NC_010468.1	3718536	3718982	-	protein_coding	ECOLC_RS18250	ivy	WP_001308392.1	-7.47404	9.37326e-37	N/A	-
NC_010468.1	403467	404069	+	protein_coding	ECOLC_RS01860	fic	WP_001280624.1	-7.4604	1.83229e-26	N/A	-
NC_010468.1	4180784	4181059	+	protein_coding	ECOLC_RS20570	yjfN	WP_000811566.1	-7.40759	1.41351e-31	S	Protein of unknown function (DUF1471)
NC_010468.1	1542245	1543873	-	protein_coding	ECOLC_RS07550	glpA	WP_000857256.1	-7.39975	1.96867e-35	C	Conversion of glycerol 3-phosphate to dihydroxyacetone. Uses fumarate or nitrate as electron acceptor
NC_010468.1	1935078	1936502	+	protein_coding	ECOLC_RS09340	otsA	WP_001295646.1	-7.36338	2.98738e-33	G	Probably involved in the osmoprotection via the biosynthesis of trehalose. Catalyzes the transfer of glucose from UDP-glucose (UDP-Glc) to D-glucose 6-phosphate (Glc-6-P) to form trehalose-6-phosphate. Acts with retention of the anomeric configuration of the UDP-sugar donor
NC_010468.1	2680625	2680879	-	protein_coding	ECOLC_RS13035	ymgE	WP_000511313.1	-7.35246	1.76173e-10	S	Transglycosylase associated protein
NC_010468.1	1905980	1906651	-	protein_coding	ECOLC_RS09160	yedK	WP_000334611.1	-7.29525	6.48402e-09	E	Belongs to the SOS response-associated peptidase family
NC_010468.1	2794422	2795648	+	protein_coding	ECOLC_RS13655	mdtG	WP_000074172.1	-7.25467	1.15819e-33	E	Confers resistance to fosfomycin and deoxycholate
NC_010468.1	2554736	2556415	-	protein_coding	ECOLC_RS12405	ycjM	WP_000810500.1	-7.2471	9.67797e-15	G	Catalyzes the reversible phosphorolysis of glucosylglycerate into alpha-D-glucose 1-phosphate (Glc1P) and D- glycerate. May be a regulator of intracellular levels of glucosylglycerate, a compatible solute that primarily protects organisms facing salt stress and very specific nutritional constraints. Cannot catalyze the phosphorolysis of sucrose
NC_010468.1	4083130	4083387	+	protein_coding	ECOLC_RS20045	ytiA	WP_000657676.1	-7.24659	7.45732e-05	N/A	-
NC_010468.1	3604468	3605919	-	protein_coding	ECOLC_RS17675	prpD	WP_001275864.1	-7.23104	1.60959e-25	S	Involved in the catabolism of short chain fatty acids (SCFA) via the tricarboxylic acid (TCA)(acetyl degradation route) and via the 2-methylcitrate cycle I (propionate degradation route). Catalyzes the stereospecific dehydration of (2S,3S)-2- methylcitrate (2-MC) to yield the cis isomer of 2-methyl- aconitate
NC_010468.1	703069	703698	-	protein_coding	ECOLC_RS03450	yqiJ	WP_000599942.1	-7.15143	5.34425e-17	O	cellular response to DNA damage stimulus
NC_010468.1	3929533	3931233	+	protein_coding	ECOLC_RS19295	araB	WP_000951777.1	-7.14958	3.21412e-17	F	Belongs to the ribulokinase family
NC_010468.1	904037	905233	-	protein_coding	ECOLC_RS04455	dpaL	WP_000110501.1	-7.13019	1.10599e-32	E	Catalyzes the alpha,beta-elimination reaction of both L- and D-alpha,beta-diaminopropionate (DAP) to form pyruvate and ammonia
NC_010468.1	2680007	2680447	-	protein_coding	ECOLC_RS13030	.	WP_000615067.1	-7.10766	4.2803e-10	N/A	-
NC_010468.1	4287141	4288787	+	protein_coding	ECOLC_RS21005	fumB	WP_000066696.1	-7.03566	1.54104e-36	C	Catalyzes the reversible hydration of fumarate to (S)- malate
NC_010468.1	3731891	3733708	-	protein_coding	ECOLC_RS18330	pcoA	WP_000925242.1	-7.00944	2.30172e-35	N/A	-
NC_010468.1	2807371	2807760	+	protein_coding	ECOLC_RS13740	csgE	WP_000833288.1	-7.00488	1.43435e-14	S	May be involved in the biogenesis of curli organelles
NC_010468.1	2698124	2698525	+	protein_coding	ECOLC_RS13125	pliG	WP_000695218.1	-6.99826	8.26727e-30	S	lysozyme inhibitor activity
NC_010468.1	1639989	1640930	+	protein_coding	ECOLC_RS07955	rihB	WP_000415446.1	-6.95081	3.18362e-13	F	Hydrolyzes cytidine or uridine to ribose and cytosine or uracil, respectively. Has a clear preference for cytidine over uridine. Strictly specific for ribonucleosides
NC_010468.1	3985628	3986740	+	protein_coding	ECOLC_RS19545	.	WP_001300563.1	-6.88418	0.00182283	N/A	-
NC_010468.1	1667683	1668444	+	protein_coding	ECOLC_RS08090	yohF	WP_000079564.1	-6.87476	1.32304e-14	I	oxidoreductase activity
NC_010468.1	138314	139852	+	protein_coding	ECOLC_RS00650	aldB	WP_000183978.1	-6.8711	6.83395e-28	C	Belongs to the aldehyde dehydrogenase family
NC_010468.1	4135889	4136884	-	protein_coding	ECOLC_RS20330	yjfF	WP_000596015.1	-6.86903	2.19887e-20	G	ABC transporter permease protein YjfF
NC_010468.1	1669322	1669909	+	protein_coding	ECOLC_RS08100	yohC	WP_001295454.1	-6.8601	7.56592e-14	S	cellular response to DNA damage stimulus
NC_010468.1	2652406	2653101	-	protein_coding	ECOLC_RS12900	chaC	WP_001297117.1	-6.84783	5.45498e-29	P	Catalyzes the cleavage of glutathione into 5-oxo-L- proline and a Cys-Gly dipeptide. Acts specifically on glutathione, but not on other gamma-glutamyl peptides
NC_010468.1	4522034	4522333	-	protein_coding	ECOLC_RS22070	yiiS	WP_000655990.1	-6.83456	2.01687e-24	S	Protein of unknown function (DUF406)
NC_010468.1	3656938	3657627	+	protein_coding	ECOLC_RS17910	paoA	WP_000070699.1	-6.79923	1.71903e-10	N/A	-
NC_010468.1	16880	17308	+	protein_coding	ECOLC_RS00090	ibpB	WP_001243431.1	-6.78301	8.88278e-21	O	Associates with aggregated proteins, together with IbpA, to stabilize and protect them from irreversible denaturation and extensive proteolysis during heat shock and oxidative stress. Aggregated proteins bound to the IbpAB complex are more efficiently refolded and reactivated by the ATP-dependent chaperone systems ClpB and DnaK DnaJ GrpE. Its activity is ATP- independent
NC_010468.1	4319764	4320093	-	protein_coding	ECOLC_RS21165	yjdP	WP_000819735.1	-6.78047	4.29994e-28	-	-
NC_010468.1	3460852	3461226	+	protein_coding	ECOLC_RS16965	tomB	WP_000344800.1	-6.75111	8.53289e-33	L	Attenuates Hha toxicity and regulates biofilm formation. Binds to various coding and intergenic regions of genomic DNA
NC_010468.1	2363076	2364233	+	protein_coding	ECOLC_RS11570	ydeM	WP_001301030.1	-6.73633	1.33193e-20	C	protein maturation
NC_010468.1	1116046	1117038	-	protein_coding	ECOLC_RS05495	proX	WP_001216521.1	-6.72176	3.1524e-19	E	Part of the ProU ABC transporter complex involved in glycine betaine and proline betaine uptake. Binds glycine betaine and proline betaine with high affinity
NC_010468.1	687932	688537	-	protein_coding	ECOLC_RS03375	ttdB	WP_000722957.1	-6.67404	0.0267805	C	)-tartrate dehydratase
NC_010468.1	2133715	2134008	-	protein_coding	ECOLC_RS10380	ydiT	WP_000081069.1	-6.67404	0.0267805	C	Could be a 3Fe-4S cluster-containing protein
NC_010468.1	2109390	2110319	-	protein_coding	ECOLC_RS10260	pfkB	WP_000251723.1	-6.66036	8.60807e-32	F	Belongs to the carbohydrate kinase PfkB family
NC_010468.1	2852626	2853654	-	protein_coding	ECOLC_RS13975	torT	WP_001264933.1	-6.65108	3.27766e-18	G	inducer it probably interacts with TorS and allows it to play a role in the induction of the torCAD operon for trimethylamine N-oxide reductase
NC_010468.1	4414996	4416300	-	protein_coding	ECOLC_RS21580	aceA	WP_000857856.1	-6.64902	3.77298e-32	C	Involved in the metabolic adaptation in response to environmental changes. Catalyzes the reversible formation of succinate and glyoxylate from isocitrate, a key step of the glyoxylate cycle, which operates as an anaplerotic route for replenishing the tricarboxylic acid cycle during growth on fatty acid substrates
NC_010468.1	2034879	2035802	+	protein_coding	ECOLC_RS09860	dmlR	WP_001300522.1	-6.59852	9.31806e-24	K	transcriptional regulator
NC_010468.1	4340303	4340686	-	protein_coding	ECOLC_RS21255	nrfF	WP_001032544.1	-6.57821	9.18169e-13	P	Formate-dependent nitrite reductase complex subunit
NC_010468.1	3928316	3929194	-	protein_coding	ECOLC_RS19290	araC	WP_001300811.1	-6.56865	2.03427e-28	K	This protein controls the expression of at least six genes that are involved in the transport and catabolism of L- arabinose. It regulates initiation of transcription of the araBAD operon and it also controls its own synthesis. The L-arabinose operon displays both positive and negative regulation through AraC
NC_010468.1	2258622	2258927	-	protein_coding	ECOLC_RS10975	ynfD	WP_001300836.1	-6.56106	2.31258e-15	S	Protein of unknown function (DUF1161)
NC_010468.1	253737	254072	+	protein_coding	ECOLC_RS01175	uspB	WP_000626187.1	-6.53558	4.67985e-26	S	response to ethanol
NC_010468.1	2036740	2037099	+	protein_coding	ECOLC_RS09870	yeaR	WP_000939317.1	-6.47118	2.75038e-09	P	Domain of unknown function (DUF1971)
NC_010468.1	2310562	2310795	-	protein_coding	ECOLC_RS11335	ydfK	WP_000836768.1	-6.47071	6.34903e-19	K	response to cold
NC_010468.1	3309201	3309752	+	protein_coding	ECOLC_RS16310	citX	WP_000550414.1	-6.45623	0.00432709	H	Transfers 2-(5''-triphosphoribosyl)-3'- dephosphocoenzyme-A on a serine residue to the apo-acyl carrier protein (gamma chain) of the citrate lyase to yield holo-acyl carrier protein
NC_010468.1	398053	398379	-	protein_coding	ECOLC_RS01835	nirD	WP_000084763.1	-6.44705	1.56247e-08	P	Nitrite reductase
NC_010468.1	1535106	1536311	+	protein_coding	ECOLC_RS07515	rhmD	WP_001319848.1	-6.41421	9.9356e-21	H	Catalyzes the dehydration of L-rhamnonate to 2-keto-3- deoxy-L-rhamnonate (KDR)
NC_010468.1	2788957	2789211	+	protein_coding	ECOLC_RS13620	bssS	WP_000414437.1	-6.40172	3.2991e-32	S	Represses biofilm formation in M9C glu and LB glu media but not in M9C and LB media. Seems to act as a global regulator of several genes involved in catabolite repression and stress response and regulation of the uptake and export of signaling pathways. Could be involved the regulation of indole as well as uptake and export of AI-2 through a cAMP-dependent pathway
NC_010468.1	30275	30565	+	protein_coding	ECOLC_RS00165	ilvN	WP_001181706.1	-6.38131	6.54537e-24	E	acetolactate synthase
NC_010468.1	509568	509840	+	protein_coding	ECOLC_RS02490	yhcO	WP_001029013.1	-6.38	0.000382556	K	Barstar (barnase inhibitor)
NC_010468.1	2445222	2446436	+	protein_coding	ECOLC_RS11920	ydcO	WP_001326689.1	-6.36665	3.21835e-19	Q	benzoate transport
NC_010468.1	3300118	3300678	-	protein_coding	ECOLC_RS16270	pagP	WP_001314557.1	-6.35661	1.90112e-14	M	Transfers a palmitate residue from the sn-1 position of a phospholipid to the N-linked hydroxymyristate on the proximal unit of lipid A or its precursors
NC_010468.1	2276602	2276907	-	protein_coding	ECOLC_RS24235	.	WP_001326990.1	-6.34116	4.27605e-05	N/A	-
NC_010468.1	4282394	4282624	-	protein_coding	ECOLC_RS20980	yjdI	WP_000371704.1	-6.33701	2.15153e-08	S	Divergent 4Fe-4S mono-cluster
NC_010468.1	1123695	1124024	-	protein_coding	ECOLC_RS05530	ygaM	WP_001295174.1	-6.31647	2.0542e-23	S	ribosome binding
NC_010468.1	2999093	3000061	+	protein_coding	ECOLC_RS14635	hcr	WP_000178661.1	-6.31338	2.10334e-20	N/A	-
NC_010468.1	35635	37401	-	protein_coding	ECOLC_RS00190	adeD	WP_001065695.1	-6.29099	1.14246e-31	N/A	-
NC_010468.1	4412979	4414715	-	protein_coding	ECOLC_RS21575	aceK	WP_001137223.1	-6.29076	1.15214e-21	F	Bifunctional enzyme which can phosphorylate or dephosphorylate isocitrate dehydrogenase (IDH) on a specific serine residue. This is a regulatory mechanism which enables bacteria to bypass the Krebs cycle via the glyoxylate shunt in response to the source of carbon. When bacteria are grown on glucose, IDH is fully active and unphosphorylated, but when grown on acetate or ethanol, the activity of I…
NC_010468.1	3914269	3915213	-	protein_coding	ECOLC_RS19225	leuO	WP_001115472.1	-6.25628	1.34795e-11	K	uxaCA, sdaCB and yjiY. H-NS repression of the bgl operon, leading to the ability to metabolize some beta-glucosides. It also directly activates the bgl operon. Activation is H-NS and BglJ-RcsB independent
NC_010468.1	1929262	1929765	-	protein_coding	ECOLC_RS09315	ftnB	WP_000179469.1	-6.24418	1.27741e-29	P	Iron-storage protein
NC_010468.1	2805010	2805465	-	protein_coding	ECOLC_RS13720	csgA	WP_000771437.1	-6.20915	1.52424e-17	S	Curli are coiled surface structures that assemble preferentially at growth temperatures below 37 degrees Celsius. Curli can bind to fibronectin
NC_010468.1	3610282	3610557	-	protein_coding	ECOLC_RS17695	yahO	WP_000691956.1	-6.20486	5.24778e-28	S	response to radiation
NC_010468.1	1704087	1706567	+	protein_coding	ECOLC_RS08235	yehB	WP_000945446.1	-6.18541	8.64189e-10	N	outer membrane usher protein
NC_010468.1	3428381	3429313	-	protein_coding	ECOLC_RS16840	glsA	WP_000883020.1	-6.16386	3.23917e-21	E	Belongs to the glutaminase family
NC_010468.1	2556628	2556942	-	protein_coding	ECOLC_RS12410	pspE	WP_000473109.1	-6.16355	7.49348e-32	P	The phage shock protein (psp) operon (pspABCDE) may play a significant role in the competition for survival under nutrient- or energy-limited conditions. PspE catalyzes the sulfur- transfer reaction from thiosulfate to cyanide, to form sulfite and thiocyanate. Also able to use dithiol (dithiothreitol) as an alternate sulfur acceptor. Also possesses a very low mercaptopyruvate sulfurtransferase ac…
NC_010468.1	2174130	2175278	-	protein_coding	ECOLC_RS10580	cfa	WP_000098898.1	-6.15313	1.04195e-32	N/A	-
NC_010468.1	2452467	2452691	-	protein_coding	ECOLC_RS11965	ydcH	WP_001296778.1	-6.14597	1.31932e-27	S	Protein of unknown function (DUF465)
NC_010468.1	3246189	3246515	-	protein_coding	ECOLC_RS15990	.	WP_000733592.1	-6.14256	1.19985e-05	N/A	-
NC_010468.1	4293947	4296214	+	protein_coding	ECOLC_RS21035	adiA	WP_077625920.1	-6.12684	1.18381e-26	E	Biodegradative arginine decarboxylase
NC_010468.1	2436569	2437510	-	protein_coding	ECOLC_RS11875	ydcU	WP_001251313.1	-6.11874	2.71311e-20	P	ABC transporter permease
NC_010468.1	4339710	4340306	-	protein_coding	ECOLC_RS21250	nrfG	WP_000812893.1	-6.10904	9.20806e-19	O	Required for formate-dependent nitrite reduction. Not required for the biosynthesis of any of the c-type cytochromes nor for the secretion of the periplasmic cytochromes
NC_010468.1	2340842	2342377	-	protein_coding	ECOLC_RS11495	lsrA	WP_001194875.1	-6.09097	3.14903e-18	G	Part of the ABC transporter complex LsrABCD involved in autoinducer 2 (AI-2) import. Responsible for energy coupling to the transport system
NC_010468.1	902768	903979	-	protein_coding	ECOLC_RS04450	ygeY	WP_001107125.1	-6.07575	7.75047e-30	E	metallopeptidase activity
NC_010468.1	17504	19165	+	protein_coding	ECOLC_RS00095	yidE	WP_001279752.1	-6.06636	4.67668e-30	P	potassium ion transport
NC_010468.1	1126660	1126959	-	protein_coding	ECOLC_RS05555	ygaV	WP_000137280.1	-6.03827	9.82439e-21	K	Transcriptional regulator
NC_010468.1	509896	510159	-	protein_coding	ECOLC_RS02495	yhcN	WP_000695690.1	-6.00133	7.42418e-17	S	cellular response to acidic pH
NC_010468.1	3468624	3468962	-	protein_coding	ECOLC_RS17015	glnK	WP_000780338.1	60.0842	4.71813e-83	K	Nitrogen regulatory protein P-II
NC_010468.1	3467308	3468594	-	protein_coding	ECOLC_RS17010	amtB	WP_000685029.1	31.7267	6.15656e-88	P	transporter
NC_010468.1	483697	484662	-	protein_coding	ECOLC_RS02380	dusB	WP_001219652.1	28.3723	4.19934e-88	J	Catalyzes the synthesis of 5,6-dihydrouridine (D), a modified base found in the D-loop of most tRNAs, via the reduction of the C5-C6 double bond in target uridines
NC_010468.1	1807817	1807879	+	protein_coding	ECOLC_RS25780	yoeI	WP_010723108.1	27.8066	6.50912e-58	N/A	-
NC_010468.1	483375	483671	-	protein_coding	ECOLC_RS02375	fis	WP_000462905.1	26.6313	1.13785e-80	N/A	-
NC_010468.1	1846408	1847325	+	protein_coding	ECOLC_RS08860	nac	WP_001011466.1	25.945	9.89543e-72	N/A	-
NC_010468.1	1248678	1249481	-	protein_coding	ECOLC_RS06155	suhB	WP_000553451.1	25.7459	6.66587e-84	G	inositol metabolic process
NC_010468.1	1431899	1433236	-	protein_coding	ECOLC_RS07015	dsdX	WP_000556048.1	24.1493	1.23244e-70	P	A D-serine-specific transporter, may function as a H( ) symporter
NC_010468.1	443246	443548	+	protein_coding	ECOLC_RS02085	rplW	WP_000617544.1	22.356	2.50784e-80	J	One of the early assembly proteins it binds 23S rRNA. One of the proteins that surrounds the polypeptide exit tunnel on the outside of the ribosome. Forms the main docking site for trigger factor binding to the ribosome
NC_010468.1	444404	444682	+	protein_coding	ECOLC_RS02095	rpsS	WP_001138117.1	21.597	6.03758e-79	J	Protein S19 forms a complex with S13 that binds strongly to the 16S ribosomal RNA
NC_010468.1	1904105	1904419	+	protein_coding	ECOLC_RS09140	fliE	WP_001274299.1	20.2755	3.0462e-64	N	Flagellar hook-basal body complex protein FliE
NC_010468.1	441660	441971	+	protein_coding	ECOLC_RS02070	rpsJ	WP_001181004.1	19.6224	2.94158e-75	J	Involved in the binding of tRNA to the ribosomes
NC_010468.1	442644	443249	+	protein_coding	ECOLC_RS02080	rplD	WP_000424395.1	19.4087	7.93567e-75	J	Forms part of the polypeptide exit tunnel
NC_010468.1	444697	445029	+	protein_coding	ECOLC_RS02100	rplV	WP_000447529.1	19.3285	1.38126e-74	J	The globular domain of the protein is located near the polypeptide exit tunnel on the outside of the subunit, while an extended beta-hairpin is found that lines the wall of the exit tunnel in the center of the 70S ribosome
NC_010468.1	442004	442633	+	protein_coding	ECOLC_RS02075	rplC	WP_000579833.1	19.2699	1.44693e-74	J	One of the primary rRNA binding proteins, it binds directly near the 3'-end of the 23S rRNA, where it nucleates assembly of the 50S subunit
NC_010468.1	1928145	1928468	-	protein_coding	ECOLC_RS09300	yecR	WP_001237875.1	19.2565	8.63644e-61	S	YecR-like lipoprotein
NC_010468.1	443566	444387	+	protein_coding	ECOLC_RS02090	rplB	WP_000301864.1	18.9102	7.86297e-74	J	One of the primary rRNA binding proteins. Required for association of the 30S and 50S subunits to form the 70S ribosome, for tRNA binding and peptide bond formation. It has been suggested to have peptidyltransferase activity
NC_010468.1	1949722	1950870	+	protein_coding	ECOLC_RS09410	flhB	WP_001278936.1	18.3981	2.60416e-62	N	Required for formation of the rod structure in the basal body of the flagellar apparatus. Together with FliI and FliH, may constitute the export apparatus of flagellin
NC_010468.1	446362	446616	+	protein_coding	ECOLC_RS02120	rpsQ	WP_000130100.1	18.3057	2.15187e-72	J	One of the primary rRNA binding proteins, it binds specifically to the 5'-end of 16S ribosomal RNA
NC_010468.1	2110606	2111364	+	protein_coding	ECOLC_RS10265	ydiY	WP_000771396.1	18.1158	1.73753e-70	M	Protein of unknown function, DUF481
NC_010468.1	1914902	1915621	+	protein_coding	ECOLC_RS09205	fliA	WP_001087467.1	17.9793	1.36976e-68	K	Sigma factors are initiation factors that promote the attachment of RNA polymerase to specific initiation sites and are then released. This sigma factor controls the expression of flagella-related genes
NC_010468.1	2244808	2245116	-	protein_coding	ECOLC_RS10920	asr	WP_001340364.1	17.9478	5.14043e-66	N/A	-
NC_010468.1	2953726	2955486	+	protein_coding	ECOLC_RS14455	ycaO	WP_001295344.1	17.9087	2.65072e-69	S	ATP diphosphatase activity
NC_010468.1	445047	445748	+	protein_coding	ECOLC_RS02105	rpsC	WP_000529945.1	17.8346	1.54644e-71	J	Binds the lower part of the 30S subunit head. Binds mRNA in the 70S ribosome, positioning it for translation
NC_010468.1	580427	580507	+	protein_coding	ECOLC_RS25165	yrbN	WP_010723222.1	17.7851	1.08326e-47	N/A	-
NC_010468.1	2391705	2392358	-	protein_coding	ECOLC_RS11680	fdnI	WP_000045648.1	17.6639	2.65963e-66	C	to use formate as major electron donor during anaerobic respiration, when nitrate is used as electron acceptor. Subunit gamma is the cytochrome b556 component of the formate dehydrogenase-N, and also contains a menaquinone reduction site that receives electrons from the beta subunit (FdnH), through its hemes. Formate
NC_010468.1	1904770	1905573	+	protein_coding	ECOLC_RS09150	.	WP_001333872.1	17.4226	1.21782e-40	N/A	-
NC_010468.1	4171243	4171557	-	protein_coding	ECOLC_RS20500	priB	WP_001296681.1	17.3001	2.97254e-70	L	Binds single-stranded DNA at the primosome assembly site (PAS). During primosome assembly it facilitates the complex formation between PriA and DnaT
NC_010468.1	1894234	1894503	-	protein_coding	ECOLC_RS09080	fliQ	WP_000187358.1	17.1355	5.25699e-41	N	Flagellar biosynthetic protein FliQ
NC_010468.1	555625	556590	+	protein_coding	ECOLC_RS02740	yhbE	WP_000813037.1	16.4451	5.36282e-65	E	EamA-like transporter family
NC_010468.1	4170520	4170969	-	protein_coding	ECOLC_RS20490	rplI	WP_001196062.1	16.3733	3.80125e-68	J	Binds to the 23S rRNA
NC_010468.1	1915667	1916218	+	protein_coding	ECOLC_RS09210	fliZ	WP_001302103.1	16.3287	4.74394e-62	K	During the post-exponential growth phase transiently interferes with RpoS (sigma S) activity without affecting expression of RpoS itself. It is probably not an anti-sigma factor as its overexpression is detrimental in rapidly growing cells where there is almost no sigma S factor. There is a strong overlap between Crl-activated genes and FliZ-down-regulated genes. FliZ acts as a timing device for …
NC_010468.1	1895250	1895615	-	protein_coding	ECOLC_RS09090	fliO	WP_001295640.1	16.2898	1.1193e-55	N	bacterial-type flagellum organization
NC_010468.1	1430553	1431881	-	protein_coding	ECOLC_RS07010	dsdA	WP_000426427.1	16.2614	8.96658e-65	E	D-serine dehydratase
NC_010468.1	1893440	1894225	-	protein_coding	ECOLC_RS09075	fliR	WP_000983983.1	16.2209	2.26517e-54	N	Role in flagellar biosynthesis
NC_010468.1	4171564	4171959	-	protein_coding	ECOLC_RS20505	rpsF	WP_001216676.1	16.186	9.32754e-68	J	Binds together with S18 to 16S ribosomal RNA
NC_010468.1	2392351	2393235	-	protein_coding	ECOLC_RS11685	fdnH	WP_001240582.1	15.8519	3.51789e-64	C	formate dehydrogenase
NC_010468.1	446171	446362	+	protein_coding	ECOLC_RS02115	rpmC	WP_000644741.1	15.8197	3.65199e-65	J	ribosomal protein L29
NC_010468.1	4508075	4508287	-	protein_coding	ECOLC_RS22000	rpmE	WP_000710769.1	15.7268	2.45e-66	J	Binds the 23S rRNA
NC_010468.1	4171011	4171238	-	protein_coding	ECOLC_RS20495	rpsR	WP_000135199.1	15.4565	4.80003e-64	J	Binds as a heterodimer with protein S6 to the central domain of the 16S rRNA, where it helps stabilize the platform of the 30S subunit
NC_010468.1	3114164	3115528	-	protein_coding	ECOLC_RS15270	rhlE	WP_000007101.1	15.4478	4.57279e-61	F	DEAD-box RNA helicase involved in ribosome assembly. Has RNA-dependent ATPase activity and unwinds double-stranded RNA
NC_010468.1	554909	555220	+	protein_coding	ECOLC_RS02730	rplU	WP_000271401.1	15.3853	1.65259e-65	J	This protein binds to 23S rRNA in the presence of protein L20
NC_010468.1	445761	446171	+	protein_coding	ECOLC_RS02110	rplP	WP_000941212.1	15.3332	1.14961e-65	J	Binds 23S rRNA and is also seen to make contacts with the A and possibly P site tRNAs
NC_010468.1	4745519	4745659	-	protein_coding	ECOLC_RS23170	rpmH	WP_000831330.1	15.2796	2.21015e-62	J	Belongs to the bacterial ribosomal protein bL34 family
NC_010468.1	1894513	1895250	-	protein_coding	ECOLC_RS09085	fliP	WP_001253450.1	15.2716	3.19062e-58	N	Plays a role in the flagellum-specific transport system
NC_010468.1	4451836	4452333	-	protein_coding	ECOLC_RS21725	rplJ	WP_001207201.1	15.2677	1.46426e-65	J	Forms part of the ribosomal stalk, playing a central role in the interaction of the ribosome with GTP-bound translation factors
NC_010468.1	3068042	3069367	+	protein_coding	ECOLC_RS15060	rimO	WP_000049367.1	15.2167	4.87276e-62	J	Catalyzes the methylthiolation of an aspartic acid residue of ribosomal protein S12
NC_010468.1	1899192	1900565	-	protein_coding	ECOLC_RS09120	fliI	WP_000213294.1	15.1035	7.62289e-55	N	catalytic subunit of a protein translocase for flagellum-specific export, or a proton translocase involved in local circuits at the flagellum. May be involved in a specialized protein export pathway that proceeds without signal peptide cleavage
NC_010468.1	448385	448777	+	protein_coding	ECOLC_RS02145	rpsH	WP_000062611.1	14.881	1.61186e-64	J	One of the primary rRNA binding proteins, it binds directly to 16S rRNA central domain where it helps coordinate assembly of the platform of the 30S subunit
NC_010468.1	517046	517474	+	protein_coding	ECOLC_RS02530	rplM	WP_000847559.1	14.8645	1.67024e-64	J	This protein is one of the early assembly proteins of the 50S ribosomal subunit, although it is not seen to bind rRNA by itself. It is important during the early stages of 50S assembly
NC_010468.1	1896028	1897032	-	protein_coding	ECOLC_RS09100	fliM	WP_001295641.1	14.7806	3.27378e-62	N	FliM is one of three proteins (FliG, FliN, FliM) that forms the rotor-mounted switch complex (C ring), located at the base of the basal body. This complex interacts with the CheY and CheZ chemotaxis proteins, in addition to contacting components of the motor that determine the direction of flagellar rotation
NC_010468.1	1897037	1897501	-	protein_coding	ECOLC_RS09105	fliL	WP_000133106.1	14.7367	8.64043e-60	N	Controls the rotational direction of flagella during chemotaxis
NC_010468.1	1910392	1910757	-	protein_coding	ECOLC_RS09185	fliT	WP_001015022.1	14.6429	9.64754e-43	K	it directly binds FlhC, thus inhibiting the binding of the FlhC FlhD complex to class 2 promoters, resulting in decreased expression of class 2 flagellar operons. As a chaperone, effects FliD transition to the membrane by preventing its premature polymerization, and by directing it to the export apparatus
NC_010468.1	4451404	4451769	-	protein_coding	ECOLC_RS21720	rplL	WP_000028878.1	14.3997	2.94661e-63	J	Forms part of the ribosomal stalk which helps the ribosome interact with GTP-bound translation factors. Is thus essential for accurate translation
NC_010468.1	450208	450387	+	protein_coding	ECOLC_RS02165	rpmD	WP_001140433.1	14.3392	2.08289e-60	J	structural constituent of ribosome
NC_010468.1	450833	452164	+	protein_coding	ECOLC_RS02175	secY	WP_001118861.1	14.2586	5.52903e-63	U	The central subunit of the protein translocation channel SecYEG. Consists of two halves formed by TMs 1-5 and 6-10. These two domains form a lateral gate at the front which open onto the bilayer between TMs 2 and 7, and are clamped together by SecE at the back. The channel is closed by both a pore ring composed of hydrophobic SecY resides and a short helix (helix 2A) on the extracellular side of …
NC_010468.1	4453454	4453882	-	protein_coding	ECOLC_RS21735	rplK	WP_001085926.1	13.6935	2.47293e-61	J	Forms part of the ribosomal stalk which helps the ribosome interact with GTP-bound translation factors
NC_010468.1	1950863	1952941	+	protein_coding	ECOLC_RS09415	flhA	WP_000066992.1	13.4425	2.40777e-58	N	Required for formation of the rod structure of the flagellar apparatus. Together with FliI and FliH, may constitute the export apparatus of flagellin
NC_010468.1	452459	452815	+	protein_coding	ECOLC_RS02185	rpsM	WP_000090775.1	13.3883	1.47271e-60	J	Located at the top of the head of the 30S subunit, it contacts several helices of the 16S rRNA. In the 70S ribosome it contacts the 23S rRNA (bridge B1a) and protein L5 of the 50S subunit (bridge B1b), connecting the 2 subunits
NC_010468.1	4571838	4573661	-	protein_coding	ECOLC_RS22330	typA	WP_000570668.1	13.2522	3.71081e-60	T	Probably interacts with the ribosomes in a GTP dependent manner
NC_010468.1	1902232	1903890	-	protein_coding	ECOLC_RS09135	fliF	WP_000994417.1	13.1695	2.11279e-58	N	The M ring may be actively involved in energy transduction
NC_010468.1	452196	452312	+	protein_coding	ECOLC_RS02180	rpmJ	WP_000868187.1	13.1449	1.07511e-59	J	Belongs to the bacterial ribosomal protein bL36 family
NC_010468.1	1168374	1168721	+	protein_coding	ECOLC_RS05760	rplS	WP_000065253.1	12.9411	1.05562e-57	J	This protein is located at the 30S-50S ribosomal subunit interface and may play a role in the structure and function of the aminoacyl-tRNA binding site
NC_010468.1	1900565	1901251	-	protein_coding	ECOLC_RS09125	fliH	WP_001282706.1	12.8183	1.2048e-53	N	Flagellar assembly protein fliH
NC_010468.1	454931	455314	+	protein_coding	ECOLC_RS02205	rplQ	WP_001216368.1	12.8155	6.69958e-59	J	Ribosomal protein L17
NC_010468.1	80358	80525	+	protein_coding	ECOLC_RS00405	rpmG	WP_001051798.1	12.5439	1.96021e-53	J	there are paralogous genes in several bacterial genomes, and a CXXC motif for zinc binding and an upstream regulation region of the paralog lacking this motif that are regulated by zinc
NC_010468.1	4452746	4453450	-	protein_coding	ECOLC_RS21730	rplA	WP_001096684.1	12.5433	3.72983e-58	J	Binds directly to 23S rRNA. The L1 stalk is quite mobile in the ribosome, and is involved in E site tRNA release
NC_010468.1	1911192	1912598	-	protein_coding	ECOLC_RS09195	fliD	WP_000146781.1	12.4907	4.41317e-55	N	morphogenesis and for the elongation of the flagellar filament by facilitating polymerization of the flagellin monomers at the tip of growing filament. Forms a capping structure, which prevents flagellin subunits (transported through the central channel of the flagellum) from leaking out without polymerization at the distal end
NC_010468.1	449701	450204	+	protein_coding	ECOLC_RS02160	rpsE	WP_000940121.1	12.4626	6.77316e-58	J	Located at the back of the 30S subunit body where it stabilizes the conformation of the head with respect to the body
NC_010468.1	449333	449686	+	protein_coding	ECOLC_RS02155	rplR	WP_000358960.1	12.445	8.687e-58	J	This is one of the proteins that binds and probably mediates the attachment of the 5S RNA into the large ribosomal subunit, where it forms part of the central protuberance
NC_010468.1	453255	453875	+	protein_coding	ECOLC_RS02195	rpsD	WP_000135224.1	12.3867	1.09275e-57	J	One of the primary rRNA binding proteins, it binds directly to 16S rRNA where it nucleates assembly of the body of the 30S subunit
NC_010468.1	1167565	1168332	+	protein_coding	ECOLC_RS05755	trmD	WP_000264777.1	12.357	1.40673e-57	J	Belongs to the RNA methyltransferase TrmD family
NC_010468.1	448790	449323	+	protein_coding	ECOLC_RS02150	rplF	WP_000091945.1	12.2421	2.98145e-57	J	is important in its secondary structure. It is located near the subunit interface in the base of the L7 L12 stalk, and near the tRNA binding site of the peptidyltransferase center
NC_010468.1	1166719	1166967	+	protein_coding	ECOLC_RS05745	rpsP	WP_000256450.1	12.2384	5.51436e-57	J	In addition to being a ribosomal protein, S16 also has a cation-dependent endonuclease activity
NC_010468.1	1901244	1902239	-	protein_coding	ECOLC_RS09130	fliG	WP_000067950.1	12.2297	2.21723e-54	N	FliG is one of three proteins (FliG, FliN, FliM) that forms the rotor-mounted switch complex (C ring), located at the base of the basal body. This complex interacts with the CheY and CheZ chemotaxis proteins, in addition to contacting components of the motor that determine the direction of flagellar rotation
NC_010468.1	453901	454890	+	protein_coding	ECOLC_RS02200	rpoA	WP_001162094.1	12.1247	6.30471e-57	K	DNA-dependent RNA polymerase catalyzes the transcription of DNA into RNA using the four ribonucleoside triphosphates as substrates
NC_010468.1	2771596	2772537	-	protein_coding	ECOLC_RS13515	flgJ	WP_001295441.1	12.1091	2.39334e-54	M	Flagellum-specific muramidase which hydrolyzes the peptidoglycan layer to assemble the rod structure in the periplasmic space
NC_010468.1	4744922	4745179	-	protein_coding	ECOLC_RS23160	yidD	WP_001307474.1	12.0179	1.12932e-51	S	Could be involved in insertion of integral membrane proteins into the membrane
NC_010468.1	1952941	1953333	+	protein_coding	ECOLC_RS09420	flhe	WP_001259584.1	11.9774	3.12896e-43	N	Flagellar protein flhE
NC_010468.1	556606	557778	+	protein_coding	ECOLC_RS02745	cgtA	WP_000673561.1	11.859	1.41696e-54	N/A	-
NC_010468.1	448046	448351	+	protein_coding	ECOLC_RS02140	rpsN	WP_001118930.1	11.7792	8.40495e-56	J	Binds 16S rRNA, required for the assembly of 30S particles and may also be responsible for determining the conformation of the 16S rRNA at the A site
NC_010468.1	401181	402362	-	protein_coding	ECOLC_RS01845	tsgA	WP_000185258.1	11.7202	1.73029e-31	G	response to selenite ion
NC_010468.1	1910757	1911167	-	protein_coding	ECOLC_RS09190	fliS	WP_000270663.1	11.7148	1.29191e-43	N	bacterial-type flagellum assembly
NC_010468.1	450391	450825	+	protein_coding	ECOLC_RS02170	rplO	WP_001238914.1	11.6678	1.75649e-55	J	Binds to the 23S rRNA
NC_010468.1	1807869	1809227	+	protein_coding	ECOLC_RS08690	plaP	WP_000019197.1	11.6507	3.07946e-55	N/A	-
NC_010468.1	3871994	3873886	-	protein_coding	ECOLC_RS19030	aceF	WP_000963518.1	11.6243	2.32426e-55	F	The pyruvate dehydrogenase complex catalyzes the overall conversion of pyruvate to acetyl-CoA and CO(2)
NC_010468.1	1166986	1167534	+	protein_coding	ECOLC_RS05750	rimM	WP_000043335.1	11.5488	4.95289e-55	J	An accessory protein needed during the final step in the assembly of 30S ribosomal subunit, possibly for assembly of the head region. Probably interacts with S19. Essential for efficient processing of 16S rRNA. May be needed both before and after RbfA during the maturation of 16S rRNA. It has affinity for free ribosomal 30S subunits but not for 70S ribosomes
NC_010468.1	4575729	4576778	+	protein_coding	ECOLC_RS22345	glnL	WP_000190577.1	11.5202	1.51731e-53	F	Member of the two-component regulatory system NtrB NtrC, which controls expression of the nitrogen-regulated (ntr) genes in response to nitrogen limitation. Under conditions of nitrogen limitation, NtrB autophosphorylates and transfers the phosphoryl group to NtrC. In the presence of nitrogen, acts as a phosphatase that dephosphorylates and inactivates NtrC
NC_010468.1	420378	420752	+	protein_coding	ECOLC_RS01965	rpsL	WP_000246815.1	11.5026	6.41029e-55	J	Interacts with and stabilizes bases of the 16S rRNA that are involved in tRNA selection in the A site and with the mRNA backbone. Located at the interface of the 30S and 50S subunits, it traverses the body of the 30S subunit contacting proteins on the other side and probably holding the rRNA structure together. The combined cluster of proteins S8, S12 and S17 appears to hold together the shoulder…
NC_010468.1	517490	517882	+	protein_coding	ECOLC_RS02535	rpsI	WP_000829818.1	11.4731	8.61652e-55	J	Belongs to the universal ribosomal protein uS9 family
NC_010468.1	420849	421319	+	protein_coding	ECOLC_RS01970	rpsG	WP_001138043.1	11.284	3.14498e-54	J	One of the primary rRNA binding proteins, it binds directly to 16S rRNA where it nucleates assembly of the head domain of the 30S subunit. Is located at the subunit interface close to the decoding center
NC_010468.1	555241	555498	+	protein_coding	ECOLC_RS02735	rpmA	WP_000940595.1	11.2525	9.55739e-54	J	Ribosomal L27 protein
NC_010468.1	2762592	2763113	-	protein_coding	ECOLC_RS13480	yceD	WP_001174482.1	11.2304	5.09721e-54	S	metal-binding, possibly nucleic acid-binding protein
NC_010468.1	576676	576945	+	protein_coding	ECOLC_RS02835	rpsO	WP_000059466.1	11.2142	7.62446e-54	J	Forms an intersubunit bridge (bridge B4) with the 23S rRNA of the 50S subunit in the ribosome
NC_010468.1	72282	72899	-	protein_coding	ECOLC_RS00355	yicG	WP_000924289.1	11.1273	1.83835e-45	S	UPF0126 domain
NC_010468.1	452832	453221	+	protein_coding	ECOLC_RS02190	rpsK	WP_001029684.1	11.1183	1.14162e-53	J	Located on the platform of the 30S subunit, it bridges several disparate RNA helices of the 16S rRNA. Forms part of the Shine-Dalgarno cleft in the 70S ribosome
NC_010468.1	447163	447477	+	protein_coding	ECOLC_RS02130	rplX	WP_000729185.1	11.0743	1.80999e-53	J	One of the proteins that surrounds the polypeptide exit tunnel on the outside of the subunit
NC_010468.1	421416	423530	+	protein_coding	ECOLC_RS01975	fusA	WP_000124700.1	10.8876	5.29456e-53	J	Catalyzes the GTP-dependent ribosomal translocation step during translation elongation. During this step, the ribosome changes from the pre-translocational (PRE) to the post- translocational (POST) state as the newly formed A-site-bound peptidyl-tRNA and P-site-bound deacylated tRNA move to the P and E sites, respectively. Catalyzes the coordinated movement of the two tRNA molecules, the mRNA and…
NC_010468.1	2769887	2771530	-	protein_coding	ECOLC_RS13510	flgK	WP_000096472.1	10.8434	2.94134e-52	N	flagellar hook-associated protein
NC_010468.1	446781	447152	+	protein_coding	ECOLC_RS02125	rplN	WP_000613955.1	10.7945	1.4082e-52	J	Binds to 23S rRNA. Forms part of two intersubunit bridges in the 70S ribosome
NC_010468.1	447492	448031	+	protein_coding	ECOLC_RS02135	rplE	WP_001096200.1	10.7654	1.49724e-52	J	This is 1 of the proteins that binds and probably mediates the attachment of the 5S RNA into the large ribosomal subunit, where it forms part of the central protuberance. In the 70S ribosome it contacts protein S13 of the 30S subunit (bridge B1b), connecting the 2 subunits
NC_010468.1	2804187	2804498	-	protein_coding	ECOLC_RS13710	ymdA	WP_000489576.1	10.6717	1.69209e-38	-	-
NC_010468.1	1664567	1665514	+	protein_coding	ECOLC_RS08075	dusC	WP_001264861.1	10.6197	7.04509e-39	J	Catalyzes the synthesis of 5,6-dihydrouridine (D), a modified base found in the D-loop of most tRNAs, via the reduction of the C5-C6 double bond in target uridines
NC_010468.1	667038	668108	-	protein_coding	ECOLC_RS03290	ygjJ	WP_000767652.1	10.5991	1.27489e-08	-	-
NC_010468.1	2244632	2244715	-	protein_coding	ECOLC_RS10915	.	WP_000233090.1	10.5444	1.67082e-24	N/A	-
NC_010468.1	80101	80337	+	protein_coding	ECOLC_RS00400	rpmB	WP_000091955.1	10.5216	1.17402e-51	J	Belongs to the bacterial ribosomal protein bL28 family
NC_010468.1	2598900	2599775	-	protein_coding	ECOLC_RS12645	rluB	WP_001291217.1	10.4536	2.13591e-49	J	Responsible for synthesis of pseudouridine from uracil- 2605 in 23S ribosomal RNA
NC_010468.1	2946690	2948363	-	protein_coding	ECOLC_RS14425	rpsA	WP_000140327.1	10.4214	2.03015e-51	J	acts as an RNA chaperone to unfold structured mRNA on the ribosome but is not essential for mRNAs with strong SDs and little 5'-UTR structure, thus it may help fine-tune which mRNAs that are translated. Unwinds dsRNA by binding to transiently formed ssRNA regions
NC_010468.1	423601	424785	+	protein_coding	ECOLC_RS01980	tuf	WP_000031783.1	10.3411	4.61585e-51	N/A	-
NC_010468.1	1895618	1896031	-	protein_coding	ECOLC_RS09095	fliN	WP_001282081.1	10.1799	3.05948e-45	N	FliN is one of three proteins (FliG, FliN, FliM) that form the rotor-mounted switch complex (C ring), located at the base of the basal body. This complex interacts with the CheY and CheZ chemotaxis proteins, in addition to contacting components of the motor that determine the direction of flagellar rotation
NC_010468.1	2773646	2774344	-	protein_coding	ECOLC_RS13525	flgH	WP_001295442.1	10.1355	2.62136e-48	N	Assembles around the rod to form the L-ring and probably protects the motor basal body from shearing forces during rotation
NC_010468.1	989762	991129	-	protein_coding	ECOLC_RS04895	sdaB	WP_000626368.1	10.0153	1.16051e-49	E	L-serine dehydratase
NC_010468.1	1897606	1898733	-	protein_coding	ECOLC_RS09110	fliK	WP_000620109.1	9.98649	6.21044e-37	N	Flagellar hook-length control protein
NC_010468.1	2835778	2836869	+	protein_coding	ECOLC_RS13880	rutA	WP_001301233.1	9.93606	4.27721e-18	F	Catalyzes the pyrimidine ring opening between N-3 and C- 4 by an unusual flavin hydroperoxide-catalyzed mechanism to yield ureidoacrylate peracid. It cleaves pyrmidine rings directly by adding oxygen atoms, making a toxic ureidoacrylate peracid product which can be spontaneously reduced to ureidoacrylate
NC_010468.1	684913	685128	-	protein_coding	ECOLC_RS03360	rpsU	WP_001144069.1	9.77523	1.11767e-48	J	Belongs to the bacterial ribosomal protein bS21 family
NC_010468.1	3977144	3977407	+	protein_coding	ECOLC_RS19500	rpsT	WP_001274021.1	9.60651	3.64822e-48	J	Binds directly to 16S ribosomal RNA
NC_010468.1	1612373	1612657	-	protein_coding	ECOLC_RS07835	rplY	WP_000494183.1	9.44411	1.46854e-47	J	This is one of the proteins that binds to the 5S RNA in the ribosome where it forms part of the central protuberance
NC_010468.1	2393248	2396295	-	protein_coding	ECOLC_RS11690	fdnG	WP_001338564.1	9.41495	1.46112e-47	C	Formate dehydrogenase allows E.coli to use formate as major electron donor during anaerobic respiration, when nitrate is used as electron acceptor. The alpha subunit FdnG contains the formate oxidation site. Electrons are transferred from formate to menaquinone in the gamma subunit (FdnI), through the 4Fe-4S clusters in the beta subunit (FdnH). Formate dehydrogenase-N is part of a system that gen…
NC_010468.1	3808085	3808936	-	protein_coding	ECOLC_RS18755	tsf	WP_000818114.1	9.28937	3.04017e-47	N/A	-
NC_010468.1	2837573	2837959	+	protein_coding	ECOLC_RS13890	rutC	WP_001126780.1	9.27354	0.000252789	J	May reduce aminoacrylate peracid to aminoacrylate. Required to remove a toxic intermediate produce by the pyrimidine nitrogen degradation
NC_010468.1	1784513	1785046	+	protein_coding	ECOLC_RS08575	rfbC	WP_001100811.1	9.21949	6.59489e-39	F	Catalyzes the epimerization of the C3' and C5'positions of dTDP-6-deoxy-D-xylo-4-hexulose, forming dTDP-6-deoxy-L-lyxo-4- hexulose
NC_010468.1	4745143	4745502	-	protein_coding	ECOLC_RS23165	rnpA	WP_000239727.1	9.1503	5.69175e-45	J	RNaseP catalyzes the removal of the 5'-leader sequence from pre-tRNA to produce the mature 5'-terminus. It can also cleave other RNA substrates such as 4.5S RNA. The protein component plays an auxiliary but essential role in vivo by binding to the 5'-leader sequence and broadening the substrate specificity of the ribozyme
NC_010468.1	1898730	1899173	-	protein_coding	ECOLC_RS09115	fliJ	WP_000807584.1	9.07189	1.11834e-11	N	Flagellar protein that affects chemotactic events
NC_010468.1	575583	576527	+	protein_coding	ECOLC_RS02830	truB	WP_000089698.1	9.03971	7.33724e-46	J	Responsible for synthesis of pseudouridine from uracil- 55 in the psi GC loop of transfer RNAs
NC_010468.1	2772537	2773634	-	protein_coding	ECOLC_RS13520	flgI	WP_000589315.1	8.9384	1.60536e-44	N	Assembles around the rod to form the L-ring and probably protects the motor basal body from shearing forces during rotation
NC_010468.1	3353888	3355264	-	protein_coding	ECOLC_RS16520	pheP	WP_000786320.1	8.81616	3.67262e-40	P	Permease that is involved in the transport across the cytoplasmic membrane of phenylalanine
NC_010468.1	1604139	1605191	+	protein_coding	ECOLC_RS07795	ccmH	WP_001211589.1	8.79409	1.26048e-42	P	subunit of a heme lyase
NC_010468.1	2727548	2728342	+	protein_coding	ECOLC_RS13310	potC	WP_000580316.1	8.78531	2.37575e-35	P	Required for the activity of the bacterial periplasmic transport system of putrescine and spermidine
NC_010468.1	4574034	4575443	+	protein_coding	ECOLC_RS22340	glnA	WP_001271717.1	8.78057	2.34462e-45	F	Catalyzes the ATP-dependent biosynthesis of glutamine from glutamate and ammonia
NC_010468.1	2664804	2666483	+	protein_coding	ECOLC_RS12975	dauA	WP_001033352.1	8.74513	1.59661e-43	N/A	-
NC_010468.1	580500	582389	+	protein_coding	ECOLC_RS02850	deaD	WP_001295553.1	8.73952	3.81061e-45	F	DEAD-box RNA helicase involved in various cellular processes at low temperature, including ribosome biogenesis, mRNA degradation and translation initiation
NC_010468.1	1603585	1604142	+	protein_coding	ECOLC_RS07790	dsbE	WP_000824439.1	8.59964	1.51357e-39	O	Involved in disulfide bond formation. Catalyzes a late, reductive step in the assembly of periplasmic c-type cytochromes, probably the reduction of disulfide bonds of the apocytochrome c to allow covalent linkage with the heme
NC_010468.1	2775351	2776106	-	protein_coding	ECOLC_RS13535	flgF	WP_000349309.1	8.58828	3.48828e-44	N	bacterial-type flagellum-dependent swarming motility
NC_010468.1	1787581	1788684	+	protein_coding	ECOLC_RS08590	.	WP_001096358.1	8.58587	1.72558e-42	N/A	-
NC_010468.1	4447056	4451084	-	protein_coding	ECOLC_RS21715	rpoB	WP_000263098.1	8.54676	1.94662e-44	K	DNA-dependent RNA polymerase catalyzes the transcription of DNA into RNA using the four ribonucleoside triphosphates as substrates
NC_010468.1	3809194	3809919	-	protein_coding	ECOLC_RS18760	rpsB	WP_000246882.1	8.51681	2.71623e-44	J	ribosomal protein
NC_010468.1	2779046	2779705	+	protein_coding	ECOLC_RS13560	flgA	WP_000879704.1	8.43047	4.19899e-42	N	Involved in the assembly process of the P-ring formation. It may associate with FlgF on the rod constituting a structure essential for the P-ring assembly or may act as a modulator protein for the P-ring assembly
NC_010468.1	2778474	2778890	-	protein_coding	ECOLC_RS13555	flgB	WP_000884702.1	8.3873	1.36162e-41	N	Structural component of flagellum, the bacterial motility apparatus. Part of the rod structure of flagellar basal body
NC_010468.1	485884	487335	-	protein_coding	ECOLC_RS02390	panF	WP_001175728.1	8.3348	1.18895e-39	H	Belongs to the sodium solute symporter (SSF) (TC 2.A.21) family
NC_010468.1	2762367	2762540	-	protein_coding	ECOLC_RS13475	rpmF	WP_000290727.1	8.20642	1.1784e-42	J	Ribosomal L32p protein family
NC_010468.1	2804619	2804951	-	protein_coding	ECOLC_RS13715	csgC	WP_000992831.1	8.16235	1.42632e-18	M	Curli assembly protein
NC_010468.1	2116940	2117296	+	protein_coding	ECOLC_RS10295	rplT	WP_000124850.1	8.12005	1.39972e-42	J	Binds directly to 23S ribosomal RNA and is necessary for the in vitro assembly process of the 50S ribosomal subunit. It is not involved in the protein synthesizing functions of that subunit
NC_010468.1	4711723	4712586	+	protein_coding	ECOLC_RS23015	atpG	WP_000896498.1	8.11587	1.2631e-42	C	Produces ATP from ADP in the presence of a proton gradient across the membrane. The gamma chain is believed to be important in regulating ATPase activity and the flow of protons through the CF(0) complex
NC_010468.1	1268467	1269621	+	protein_coding	ECOLC_RS06235	rlmN	WP_000003317.1	8.00312	8.11749e-42	J	Specifically methylates position 2 of adenine 2503 in 23S rRNA and position 2 of adenine 37 in tRNAs
NC_010468.1	192820	194091	-	protein_coding	ECOLC_RS00925	yhjV	WP_001295225.1	8.00257	2.77651e-38	E	amino acid transmembrane transport
NC_010468.1	1589793	1591439	+	protein_coding	ECOLC_RS07710	mqo	WP_000758073.1	7.94657	1.19358e-41	N/A	-
NC_010468.1	4743273	4744919	-	protein_coding	ECOLC_RS23155	yidC	WP_000378258.1	7.8864	1.3078e-41	U	Required for the insertion and or proper folding and or complex formation of integral membrane proteins into the membrane. Involved in integration of membrane proteins that insert both dependently and independently of the Sec translocase complex, as well as at least some lipoproteins. Aids folding of multispanning membrane proteins
NC_010468.1	1292588	1293877	+	protein_coding	ECOLC_RS06340	uraA	WP_000198328.1	7.85519	5.87001e-41	F	permease
NC_010468.1	3600859	3602118	-	protein_coding	ECOLC_RS17665	codB	WP_000076233.1	7.85509	5.9184e-41	F	Required for cytosine transport into the cell
NC_010468.1	1788690	1789832	+	protein_coding	ECOLC_RS08595	.	WP_000170065.1	7.83793	5.2938e-37	N/A	-
NC_010468.1	4578311	4578421	+	protein_coding	ECOLC_RS22355	yshB	WP_016236394.1	7.8097	1.08438e-25	N/A	-
NC_010468.1	991187	992476	-	protein_coding	ECOLC_RS04900	sdaC	WP_000450480.1	7.79169	3.769e-41	E	Involved in the import of serine into the cell. May be required for phage C1 adsorption by interacting with DrcB. May also be involved in ampicillin sensitivity
NC_010468.1	2774397	2775179	-	protein_coding	ECOLC_RS13530	flgG	WP_000625860.1	7.74803	8.77729e-41	N	Belongs to the flagella basal body rod proteins family
NC_010468.1	1470160	1470648	+	protein_coding	ECOLC_RS07195	cvpA	WP_000262113.1	7.72669	1.11284e-40	S	colicin V production
NC_010468.1	4576790	4578199	+	protein_coding	ECOLC_RS22350	glnG	WP_001188776.1	7.72057	2.42905e-40	T	Member of the two-component regulatory system NtrB NtrC, which controls expression of the nitrogen-regulated (ntr) genes in response to nitrogen limitation. Phosphorylated NtrC binds directly to DNA and stimulates the formation of open promoter- sigma54-RNA polymerase complexes
NC_010468.1	2778066	2778470	-	protein_coding	ECOLC_RS13550	flgC	WP_001196460.1	7.65358	3.28472e-38	N	Belongs to the flagella basal body rod proteins family
NC_010468.1	1785061	1786053	+	protein_coding	ECOLC_RS08580	.	WP_000990204.1	7.60574	8.30493e-37	N/A	-
NC_010468.1	2777359	2778054	-	protein_coding	ECOLC_RS13545	flgD	WP_000020484.1	7.60326	5.72106e-40	N	Required for flagellar hook formation. May act as a scaffolding protein
NC_010468.1	2776126	2777334	-	protein_coding	ECOLC_RS13540	flgE	WP_000885854.1	7.57055	3.84046e-40	N	bacterial-type flagellum-dependent swarming motility
NC_010468.1	2963339	2964487	-	protein_coding	ECOLC_RS14490	ycaD	WP_000109259.1	7.54776	1.18061e-39	E	MFS-type transporter YcaD
NC_010468.1	1744190	1745542	-	protein_coding	ECOLC_RS08410	yegD	WP_000469709.1	7.52742	8.81188e-30	O	ATP binding
NC_010468.1	496822	497310	+	protein_coding	ECOLC_RS02445	mreD	WP_000179409.1	7.49199	1.48137e-36	M	Involved in formation of the rod shape of the cell. May also contribute to regulation of formation of penicillin-binding proteins
NC_010468.1	482405	483289	-	protein_coding	ECOLC_RS02370	yhdJ	WP_001258917.1	7.48932	1.40498e-27	L	Belongs to the N(4) N(6)-methyltransferase family
NC_010468.1	4267566	4268273	+	protein_coding	ECOLC_RS20905	.	WP_000357805.1	7.39849	4.35582e-31	N/A	-
NC_010468.1	369506	372058	-	protein_coding	ECOLC_RS01690	mrcA	WP_001300707.1	7.37405	6.37659e-39	M	penicillin-binding protein 1A
NC_010468.1	2725574	2726710	+	protein_coding	ECOLC_RS13300	potA	WP_000531601.1	7.36838	1.42842e-36	P	Part of the ABC transporter complex PotABCD involved in spermidine putrescine import. Responsible for energy coupling to the transport system
NC_010468.1	572346	575018	+	protein_coding	ECOLC_RS02820	infB	WP_000133044.1	7.33939	2.88082e-39	J	One of the essential components for the initiation of protein synthesis. Protects formylmethionyl-tRNA from spontaneous hydrolysis and promotes its binding to the 30S ribosomal subunits. Also involved in the hydrolysis of GTP during the formation of the 70S ribosomal complex
NC_010468.1	575182	575583	+	protein_coding	ECOLC_RS02825	rbfA	WP_001040205.1	7.32101	4.56007e-37	J	One of several proteins that assist in the late maturation steps of the functional core of the 30S ribosomal subunit. Associates with free 30S ribosomal subunits (but not with 30S subunits that are part of 70S ribosomes or polysomes). Required for efficient processing of 16S rRNA. May interact with the 5'-terminal helix region of 16S rRNA
NC_010468.1	2726694	2727551	+	protein_coding	ECOLC_RS13305	potB	WP_000799401.1	7.29517	2.24671e-32	P	Binding-protein-dependent transport system inner membrane component
NC_010468.1	4714016	4714435	+	protein_coding	ECOLC_RS23025	atpC	WP_001251965.1	7.17702	2.0001e-38	C	Produces ATP from ADP in the presence of a proton gradient across the membrane
NC_010468.1	3991807	3992373	+	protein_coding	ECOLC_RS19570	satP	WP_000528530.1	7.07183	6.37016e-34	N/A	-
NC_010468.1	4354023	4355372	-	protein_coding	ECOLC_RS21310	ghxP	WP_000106882.1	7.05344	6.80541e-38	N/A	-
NC_010468.1	4712613	4713995	+	protein_coding	ECOLC_RS23020	atpD	WP_000190506.1	7.03244	7.25297e-38	F	Produces ATP from ADP in the presence of a proton gradient across the membrane. The catalytic sites are hosted primarily by the beta subunits
NC_010468.1	2116690	2116887	+	protein_coding	ECOLC_RS10290	rpmI	WP_001124225.1	6.999	2.03942e-37	J	Belongs to the bacterial ribosomal protein bL35 family
NC_010468.1	3217156	3218292	-	protein_coding	ECOLC_RS15850	.	WP_000420797.1	6.99791	2.49496e-09	N/A	-
NC_010468.1	1646592	1648061	+	protein_coding	ECOLC_RS07985	lysP	WP_000253273.1	6.9691	5.02945e-36	E	Lysine-specific permease
NC_010468.1	4442756	4446979	-	protein_coding	ECOLC_RS21710	rpoC	WP_000653944.1	6.92968	2.11259e-37	K	DNA-dependent RNA polymerase catalyzes the transcription of DNA into RNA using the four ribonucleoside triphosphates as substrates
NC_010468.1	487325	487567	-	protein_coding	ECOLC_RS02395	yhdT	WP_000381173.1	6.91016	1.58742e-19	S	Protein of unknown function (DUF997)
NC_010468.1	4241668	4248009	-	protein_coding	ECOLC_RS20875	.	WP_000937965.1	6.832	1.143e-36	N/A	-
NC_010468.1	4709100	4709570	+	protein_coding	ECOLC_RS23000	atpF	WP_001052219.1	6.82568	7.60118e-37	C	F(1)F(0) ATP synthase produces ATP from ADP in the presence of a proton or sodium gradient. F-type ATPases consist of two structural domains, F(1) containing the extramembraneous catalytic core and F(0) containing the membrane proton channel, linked together by a central stalk and a peripheral stalk. During catalysis, ATP synthesis in the catalytic domain of F(1) is coupled via a rotary mechanism…
NC_010468.1	2768922	2769875	-	protein_coding	ECOLC_RS13505	flgL	WP_001212778.1	6.79284	2.93892e-35	N	Flagellar hook-associated protein 3
NC_010468.1	1791092	1791979	+	protein_coding	ECOLC_RS08605	.	WP_000414334.1	6.78077	1.84512e-33	N/A	-
NC_010468.1	4268277	4269380	+	protein_coding	ECOLC_RS20910	.	WP_000777276.1	6.76952	1.00488e-31	N/A	-
NC_010468.1	4709585	4710118	+	protein_coding	ECOLC_RS23005	atpH	WP_001288587.1	6.76267	1.66999e-36	C	F(1)F(0) ATP synthase produces ATP from ADP in the presence of a proton or sodium gradient. F-type ATPases consist of two structural domains, F(1) containing the extramembraneous catalytic core and F(0) containing the membrane proton channel, linked together by a central stalk and a peripheral stalk. During catalysis, ATP synthesis in the catalytic domain of F(1) is coupled via a rotary mechanism…
NC_010468.1	2207534	2209756	-	protein_coding	ECOLC_RS10750	rsxC	WP_000915767.1	6.75584	4.73927e-35	N/A	-
NC_010468.1	2205851	2206471	-	protein_coding	ECOLC_RS10740	rsxG	WP_000920802.1	6.71794	1.89747e-30	N/A	-
NC_010468.1	2235553	2236935	-	protein_coding	ECOLC_RS10875	ydgI	WP_000412379.1	6.70589	5.28307e-33	E	Arginine ornithine antiporter
NC_010468.1	3797237	3797692	-	protein_coding	ECOLC_RS18705	fabZ	WP_000210739.1	6.65377	1.11952e-34	I	Involved in unsaturated fatty acids biosynthesis. Catalyzes the dehydration of short chain beta-hydroxyacyl-ACPs and long chain saturated and unsaturated beta-hydroxyacyl-ACPs
NC_010468.1	4710131	4711672	+	protein_coding	ECOLC_RS23010	atpA	WP_001176745.1	6.60418	7.6892e-36	F	Produces ATP from ADP in the presence of a proton gradient across the membrane. The alpha chain is a regulatory subunit
NC_010468.1	2206475	2207533	-	protein_coding	ECOLC_RS10745	rsxD	WP_000231912.1	6.59645	5.60933e-33	N/A	-
NC_010468.1	3449597	3450148	-	protein_coding	ECOLC_RS16920	apt	WP_000127356.1	6.58056	1.64959e-34	N/A	-
NC_010468.1	660034	661170	+	protein_coding	ECOLC_RS03260	rlmG	WP_000018695.1	6.57114	1.34438e-31	J	Specifically methylates the guanine in position 1835 (m2G1835) of 23S rRNA
NC_010468.1	4063062	4065212	+	protein_coding	ECOLC_RS19955	btsT	WP_001309197.1	6.54388	1.6826e-35	N/A	-
NC_010468.1	3177707	3178978	-	protein_coding	ECOLC_RS15665	tolA	WP_000030624.1	6.47818	8.48637e-35	U	Involved in the TonB-independent uptake of group A colicins (colicins A, E1, E2, E3, and K). Necessary for the colicins to reach their respective targets after initial binding to the bacteria. Also involved in the translocation of bacteriophage DNA
NC_010468.1	495719	496822	+	protein_coding	ECOLC_RS02440	mreC	WP_000802525.1	6.38607	2.65745e-34	M	shape-determining protein MreC
NC_010468.1	484991	485872	-	protein_coding	ECOLC_RS02385	prmA	WP_001145827.1	6.32892	1.1729e-32	J	Methylates ribosomal protein L11
NC_010468.1	2293856	2294209	+	protein_coding	ECOLC_RS11240	.	WP_000785282.1	6.29955	2.7836e-09	N/A	-
NC_010468.1	733421	735640	+	protein_coding	ECOLC_RS03615	ygiQ	WP_000095187.1	6.27785	7.57351e-34	C	UPF0313 protein YgiQ
NC_010468.1	2204517	2205152	-	protein_coding	ECOLC_RS10730	nth	WP_001030339.1	6.21873	2.07848e-29	N/A	-
NC_010468.1	559645	560121	+	protein_coding	ECOLC_RS02755	greA	WP_001148001.1	6.20958	3.69194e-33	K	Necessary for efficient RNA polymerase transcription elongation past template-encoded arresting sites. The arresting sites in DNA have the property of trapping a certain fraction of elongating RNA polymerases that pass through, resulting in locked ternary complexes. Cleavage of the nascent transcript by cleavage factors such as GreA or GreB allows the resumption of elongation from the new 3'termi…
NC_010468.1	683057	684802	-	protein_coding	ECOLC_RS03355	dnaG	WP_000918819.1	6.18705	1.42627e-33	L	RNA polymerase that catalyzes the synthesis of short RNA molecules used as primers for DNA polymerase during DNA replication
NC_010468.1	1847427	1848377	+	protein_coding	ECOLC_RS08865	cbl	WP_001011041.1	6.15284	2.30495e-28	N/A	-
NC_010468.1	3864001	3864795	+	protein_coding	ECOLC_RS19005	speD	WP_000734287.1	6.11286	9.80976e-32	F	Catalyzes the decarboxylation of S-adenosylmethionine to S-adenosylmethioninamine (dcAdoMet), the propylamine donor required for the synthesis of the polyamines spermine and spermidine from the diamine putrescine
NC_010468.1	4481563	4483296	+	protein_coding	ECOLC_RS21875	eptC	WP_000556295.1	6.10313	3.52642e-33	N/A	-
NC_010468.1	90499	91482	+	protein_coding	ECOLC_RS00460	.	WP_000064004.1	6.01315	2.06792e-25	N/A	-
